# Supplementary material for: Bis(tetra-n-butyl­ammonium) bis­(5,6-dicyano­pyrazine-2,3-dithiol­ato-κ2 S,S′)palladium(II)
Source: Acta Crystallogr Sect E Struct Rep Online. 2011 Dec 17;68(Pt 1):m57. doi: 10.1107/S1600536811053402 (PMC3254323; doi:10.1107/S1600536811053402)
Supplement: Supplementary file 1 [file e-68-00m57-sup1.cif]

##############################################################################
#                                                                            #
# This CIF contains the data in a paper accepted for publication in          #
# Acta Crystallographica Section E. It conforms to the requirements of       #
# Notes for Authors for Acta Crystallographica Section E, and has been       #
# peer reviewed under the auspices of the IUCr Commission on Journals.       #
#                                                                            #
# Full details of the Crystallographic Information File format               #
# are given in the paper "The Crystallographic Information File (CIF):       #
# a New Standard Archive File for Crystallography" by S. R. Hall, F. H.      #
# Allen and I. D. Brown [Acta Cryst. (1991), A47, 655-685].                  #
#                                                                            #
# The current version of the core CIF dictionary is obtainable from          #
# ftp://ftp.iucr.org/pub/cif_core.dic.                                       #
#                                                                            #
# Software is freely available for graphical display of the structure(s)     #
# in this CIF. For information consult the CIF software page                 #
# http://www.iucr.org/resources/cif/software.                                #
#                                                                            #
# This file may be used for bona fide research purposes within the           #
# scientific community so long as proper attribution is given to the journal # 
# article from which it was obtained.                                        #
#                                                                            #
##############################################################################
data_global
_audit_creation_method     'SHELXL-97'
_journal_date_recd_electronic     2011-12-03
_journal_date_accepted     2011-12-12
_journal_name_full     'Acta Crystallographica, Section E'
_journal_year     2012
_journal_volume     68
_journal_issue      1
_journal_page_first     m57
_journal_page_last     m57
_journal_paper_category     QM
_journal_paper_doi     10.1107/S1600536811053402
_journal_coeditor_code     HY2494
_publ_contact_author_name     'Tomura, Masaaki'
_publ_contact_author_address
;
Institute for Molecular Science
Myodaiji, Okazaki 444-8585, Japan
;
_publ_contact_author_email     tomura@ims.ac.jp
_publ_contact_author_fax     '+81-564-54-2254'
_publ_contact_author_phone     '+81-564-55-7486'
_publ_section_title
;
Bis(tetra-<i>n</i>-butylammonium)
bis(5,6-dicyanopyrazine-2,3-dithiolato-\k^2^<i>S</i>,<i>S</i>')palladium(II)
;
loop_
    _publ_author_name
    _publ_author_footnote
    _publ_author_address
    'Tomura, Masaaki' ?
;
Institute for Molecular Science
Myodaiji
Okazaki 444-8585
Japan
;
    'Yamashita, Yoshiro' ?
;
Department of Electronic Chemistry
Interdisciplinary Graduate School of Science and Engineering
Tokyo Institute of Technology
Nagatsuta
Midori-ku
Yokohama 226-8502
Japan
;
data_I
_chemical_name_systematic
;
Bis(tetra-<i>n</i>-butylammonium)
bis(5,6-dicyanopyrazine-2,3-dithiolato-\k^2^<i>S</i>,<i>S</i>')palladium(II)
;
_chemical_name_common     ?
_chemical_formula_moiety     '2(C16 H36 N +), C12 N8 Pd S4 2-'
_chemical_formula_sum     'C44 H72 N10 Pd S4'
_chemical_formula_iupac     '(C16 H36 N)2 [Pd (C6 N4 S2)2]'
_chemical_formula_weight     975.80
_chemical_melting_point     520.5
_symmetry_cell_setting     triclinic
_symmetry_space_group_name_H-M     'P -1'
_symmetry_space_group_name_Hall     '-P 1'
loop_
    _symmetry_equiv_pos_as_xyz
    'x, y, z'
    '-x, -y, -z'
_cell_length_a     9.912(3)
_cell_length_b     10.635(4)
_cell_length_c     13.286(4)
_cell_angle_alpha     68.82(2)
_cell_angle_beta     87.74(3)
_cell_angle_gamma     80.16(3)
_cell_volume     1286.3(8)
_cell_formula_units_Z     1
_cell_measurement_reflns_used     24
_cell_measurement_theta_min     20.07
_cell_measurement_theta_max     22.71
_cell_measurement_temperature     296.0(10)
_exptl_crystal_description     'Needle'
_exptl_crystal_colour     'Orange'
_exptl_crystal_size_max     0.25
_exptl_crystal_size_mid     0.10
_exptl_crystal_size_min     0.05
_exptl_crystal_density_diffrn     1.260
_exptl_crystal_density_meas     ?
_exptl_crystal_density_method     'not measured'
_exptl_crystal_F_000     516
_exptl_absorpt_coefficient_mu     0.562
_exptl_absorpt_correction_type     none
_exptl_special_details     ?
_diffrn_ambient_temperature     296.0(10)
_diffrn_radiation_type     'MoK\a'
_diffrn_radiation_wavelength     0.7107
_diffrn_radiation_source     'rotating anode'
_diffrn_radiation_monochromator     'graphite monochromator'
_diffrn_measurement_device_type     'Rigaku AFC-7R'
_diffrn_measurement_method     \w-2\q
_diffrn_reflns_number     5102
_diffrn_reflns_av_R_equivalents     0.0865
_diffrn_reflns_av_sigmaI/netI     0.2686
_diffrn_reflns_theta_min     1.64
_diffrn_reflns_theta_max     27.47
_diffrn_reflns_theta_full     25.00
_diffrn_measured_fraction_theta_max     0.821
_diffrn_measured_fraction_theta_full     1.000
_diffrn_reflns_limit_h_min     -12
_diffrn_reflns_limit_h_max     11
_diffrn_reflns_limit_k_min     -12
_diffrn_reflns_limit_k_max     0
_diffrn_reflns_limit_l_min     -15
_diffrn_reflns_limit_l_max     14
_diffrn_standards_number     3
_diffrn_standards_interval_count     150
_diffrn_standards_decay_%     0.994
_refine_special_details
;
Refinement of <i>F</i>^2^ against ALL reflections. The weighted <i>R</i>-factor
<i>wR</i> and goodness of fit <i>S</i> are based on <i>F</i>^2^, conventional
<i>R</i>-factors <i>R</i> are based on <i>F</i>, with <i>F</i> set to zero for
negative <i>F</i>^2^. The threshold expression of <i>F</i>^2^ >
\s(<i>F</i>^2^) is used only for calculating <i>R</i>-factors(gt) <i>etc</i>.
and is not relevant to the choice of reflections for refinement.
<i>R</i>-factors based on <i>F</i>^2^ are statistically about twice as large
as those based on <i>F</i>, and <i>R</i>- factors based on ALL data will be
even larger.
;
_reflns_number_total     4835
_reflns_number_gt     1751
_reflns_threshold_expression     I>2\s(I)
_refine_ls_structure_factor_coef     Fsqd
_refine_ls_matrix_type     full
_refine_ls_R_factor_all     0.2713
_refine_ls_R_factor_gt     0.0928
_refine_ls_wR_factor_gt     0.1631
_refine_ls_wR_factor_ref     0.2218
_refine_ls_goodness_of_fit_ref     0.978
_refine_ls_restrained_S_all     0.978
_refine_ls_number_reflns     4835
_refine_ls_number_parameters     272
_refine_ls_number_restraints     0
_refine_ls_hydrogen_treatment     constr
_refine_ls_weighting_scheme     calc
_refine_ls_weighting_details
                 'calc w=1/[\s^2^(Fo^2^)+(0.0782P)^2^] where P=(Fo^2^+2Fc^2^)/3'
_atom_sites_solution_hydrogens     geom
_atom_sites_solution_primary     direct
_atom_sites_solution_secondary     difmap
_refine_ls_shift/su_max     0.000
_refine_ls_shift/su_mean     0.000
_refine_diff_density_max     0.391
_refine_diff_density_min     -0.413
_refine_ls_extinction_method     none
loop_
    _atom_type_symbol
    _atom_type_description
    _atom_type_scat_dispersion_real
    _atom_type_scat_dispersion_imag
    _atom_type_scat_source
    'C' 'C' 0.0033 0.0016
                         'International Tables Vol C Tables 4.2.6.8 and 6.1.1.4'
    'H' 'H' 0.0000 0.0000
                         'International Tables Vol C Tables 4.2.6.8 and 6.1.1.4'
    'N' 'N' 0.0061 0.0033
                         'International Tables Vol C Tables 4.2.6.8 and 6.1.1.4'
    'Pd' 'Pd' -0.9988 1.0072
                         'International Tables Vol C Tables 4.2.6.8 and 6.1.1.4'
    'S' 'S' 0.1246 0.1234
                         'International Tables Vol C Tables 4.2.6.8 and 6.1.1.4'
_computing_data_collection
;
MSC/AFC Diffractometer Control Software (Molecular Structure Corporation,
1988)
;
_computing_cell_refinement
;
MSC/AFC Diffractometer Control Software (Molecular Structure Corporation,
1988)
;
_computing_data_reduction
                       'TEXSAN (Molecular Structure Corporation & Rigaku, 2000)'
_computing_structure_solution     'SIR97 (Altomare <i>et al.</i>, 1999)'
_computing_structure_refinement     'SHELXL97 (Sheldrick, 2008)'
_computing_molecular_graphics     'PLATON (Spek, 2009)'
_computing_publication_material     'SHELXL97 (Sheldrick, 2008)'
loop_
    _atom_site_type_symbol
    _atom_site_label
    _atom_site_fract_x
    _atom_site_fract_y
    _atom_site_fract_z
    _atom_site_U_iso_or_equiv
    _atom_site_adp_type
    _atom_site_calc_flag
    _atom_site_refinement_flags
    _atom_site_occupancy
    _atom_site_symmetry_multiplicity
    _atom_site_disorder_assembly
    _atom_site_disorder_group
    Pd Pd1 1.0000 0.5000 1.0000 0.0590(5) Uani d S 1 2 . .
    S S1 1.0651(3) 0.7047(3) 0.9048(2) 0.0750(9) Uani d . 1 1 . .
    S S2 0.7779(3) 0.5945(3) 0.9425(2) 0.0677(9) Uani d . 1 1 . .
    N N1 0.9253(10) 0.9342(10) 0.7768(7) 0.063(2) Uani d . 1 1 . .
    N N2 0.6744(9) 0.8402(11) 0.8066(8) 0.073(3) Uani d . 1 1 . .
    N N3 0.8122(11) 1.2596(11) 0.5958(9) 0.095(3) Uani d . 1 1 . .
    N N4 0.4777(11) 1.1342(12) 0.6318(11) 0.127(5) Uani d . 1 1 . .
    N N5 0.4587(7) 0.5033(8) 0.7369(6) 0.052(2) Uani d . 1 1 . .
    C C1 0.9162(9) 0.8100(12) 0.8408(7) 0.045(3) Uani d . 1 1 . .
    C C2 0.7894(11) 0.7582(11) 0.8586(8) 0.060(3) Uani d . 1 1 . .
    C C3 0.8115(12) 1.0150(12) 0.7253(9) 0.064(3) Uani d . 1 1 . .
    C C4 0.6864(11) 0.9648(13) 0.7422(10) 0.071(3) Uani d . 1 1 . .
    C C5 0.8184(11) 1.1533(14) 0.6519(10) 0.069(3) Uani d . 1 1 . .
    C C6 0.5674(13) 1.0600(13) 0.6803(10) 0.083(4) Uani d . 1 1 . .
    C C7 0.5687(9) 0.5275(10) 0.6517(7) 0.063(3) Uani d . 1 1 . .
    H H7A 0.6080 0.4405 0.6458 0.075 Uiso calc R 1 1 . .
    H H7B 0.5256 0.5859 0.5825 0.075 Uiso calc R 1 1 . .
    C C8 0.6833(10) 0.5921(11) 0.6738(8) 0.073(3) Uani d . 1 1 . .
    H H8A 0.7260 0.5351 0.7435 0.087 Uiso calc R 1 1 . .
    H H8B 0.6452 0.6807 0.6774 0.087 Uiso calc R 1 1 . .
    C C9 0.7918(11) 0.6105(11) 0.5879(8) 0.075(3) Uani d . 1 1 . .
    H H9A 0.7503 0.6704 0.5185 0.090 Uiso calc R 1 1 . .
    H H9B 0.8284 0.5226 0.5826 0.090 Uiso calc R 1 1 . .
    C C10 0.9092(11) 0.6720(12) 0.6152(9) 0.095(4) Uani d . 1 1 . .
    H H10A 0.8725 0.7576 0.6229 0.142 Uiso calc R 1 1 . .
    H H10B 0.9739 0.6868 0.5581 0.142 Uiso calc R 1 1 . .
    H H10C 0.9541 0.6100 0.6815 0.142 Uiso calc R 1 1 . .
    C C11 0.3911(9) 0.6377(9) 0.7481(7) 0.054(3) Uani d . 1 1 . .
    H H11A 0.3212 0.6181 0.8021 0.065 Uiso calc R 1 1 . .
    H H11B 0.4597 0.6734 0.7751 0.065 Uiso calc R 1 1 . .
    C C12 0.3266(12) 0.7474(11) 0.6475(9) 0.084(3) Uani d . 1 1 . .
    H H12A 0.2521 0.7167 0.6225 0.100 Uiso calc R 1 1 . .
    H H12B 0.3938 0.7660 0.5912 0.100 Uiso calc R 1 1 . .
    C C13 0.2724(13) 0.8766(12) 0.6698(10) 0.100(4) Uani d . 1 1 . .
    H H13A 0.2081 0.8558 0.7281 0.120 Uiso calc R 1 1 . .
    H H13B 0.3480 0.9069 0.6936 0.120 Uiso calc R 1 1 . .
    C C14 0.2024(14) 0.9909(12) 0.5733(11) 0.129(5) Uani d . 1 1 . .
    H H14A 0.2686 1.0215 0.5191 0.193 Uiso calc R 1 1 . .
    H H14B 0.1604 1.0655 0.5946 0.193 Uiso calc R 1 1 . .
    H H14C 0.1335 0.9589 0.5447 0.193 Uiso calc R 1 1 . .
    C C15 0.3575(9) 0.4356(10) 0.7003(7) 0.063(3) Uani d . 1 1 . .
    H H15A 0.4077 0.3556 0.6886 0.076 Uiso calc R 1 1 . .
    H H15B 0.3173 0.4985 0.6314 0.076 Uiso calc R 1 1 . .
    C C16 0.2417(10) 0.3915(11) 0.7775(8) 0.071(3) Uani d . 1 1 . .
    H H16A 0.1865 0.4712 0.7863 0.085 Uiso calc R 1 1 . .
    H H16B 0.2801 0.3307 0.8477 0.085 Uiso calc R 1 1 . .
    C C17 0.1509(10) 0.3179(11) 0.7340(8) 0.075(3) Uani d . 1 1 . .
    H H17A 0.1097 0.3800 0.6652 0.090 Uiso calc R 1 1 . .
    H H17B 0.2070 0.2405 0.7223 0.090 Uiso calc R 1 1 . .
    C C18 0.0388(11) 0.2682(13) 0.8123(10) 0.109(5) Uani d . 1 1 . .
    H H18A 0.0793 0.2112 0.8818 0.163 Uiso calc R 1 1 . .
    H H18B -0.0117 0.2167 0.7859 0.163 Uiso calc R 1 1 . .
    H H18C -0.0218 0.3455 0.8188 0.163 Uiso calc R 1 1 . .
    C C19 0.5197(10) 0.4106(11) 0.8485(8) 0.063(3) Uani d . 1 1 . .
    H H19A 0.5845 0.4567 0.8687 0.076 Uiso calc R 1 1 . .
    H H19B 0.4464 0.4019 0.8998 0.076 Uiso calc R 1 1 . .
    C C20 0.5915(11) 0.2686(11) 0.8611(8) 0.075(3) Uani d . 1 1 . .
    H H20A 0.6722 0.2735 0.8171 0.090 Uiso calc R 1 1 . .
    H H20B 0.5309 0.2209 0.8382 0.090 Uiso calc R 1 1 . .
    C C21 0.6318(13) 0.1934(12) 0.9792(9) 0.099(4) Uani d . 1 1 . .
    H H21A 0.6889 0.2447 1.0014 0.119 Uiso calc R 1 1 . .
    H H21B 0.5498 0.1893 1.0217 0.119 Uiso calc R 1 1 . .
    C C22 0.7070(16) 0.0519(14) 1.0024(11) 0.144(6) Uani d . 1 1 . .
    H H22A 0.6491 -0.0012 0.9846 0.216 Uiso calc R 1 1 . .
    H H22B 0.7324 0.0107 1.0777 0.216 Uiso calc R 1 1 . .
    H H22C 0.7878 0.0549 0.9600 0.216 Uiso calc R 1 1 . .
loop_
    _atom_site_aniso_label
    _atom_site_aniso_U_11
    _atom_site_aniso_U_22
    _atom_site_aniso_U_33
    _atom_site_aniso_U_12
    _atom_site_aniso_U_13
    _atom_site_aniso_U_23
    Pd1 0.0540(9) 0.0755(11) 0.0521(8) -0.0223(7) 0.0036(6) -0.0235(7)
    S1 0.0555(19) 0.082(2) 0.081(2) -0.0214(17) 0.0010(16) -0.0172(18)
    S2 0.0515(18) 0.084(2) 0.0647(19) -0.0243(16) 0.0047(14) -0.0173(17)
    N1 0.073(7) 0.072(7) 0.059(6) -0.019(6) 0.009(5) -0.037(6)
    N2 0.055(6) 0.071(7) 0.098(7) -0.017(6) 0.014(5) -0.035(6)
    N3 0.108(9) 0.065(8) 0.111(9) -0.014(7) -0.009(7) -0.031(7)
    N4 0.071(8) 0.124(11) 0.190(13) 0.012(7) -0.055(8) -0.069(9)
    N5 0.048(5) 0.061(6) 0.051(5) -0.009(4) 0.002(4) -0.027(5)
    C1 0.041(6) 0.078(8) 0.038(6) -0.028(6) 0.015(5) -0.040(6)
    C2 0.050(7) 0.072(8) 0.071(7) -0.008(6) 0.009(6) -0.042(7)
    C3 0.069(8) 0.059(9) 0.074(8) -0.011(7) 0.024(7) -0.036(7)
    C4 0.043(7) 0.063(9) 0.102(10) 0.003(7) -0.007(6) -0.029(8)
    C5 0.062(8) 0.068(10) 0.081(9) -0.022(7) 0.006(6) -0.028(8)
    C6 0.070(9) 0.083(10) 0.103(10) -0.022(8) -0.006(8) -0.038(8)
    C7 0.055(7) 0.068(8) 0.055(6) -0.003(6) 0.002(5) -0.014(6)
    C8 0.057(7) 0.084(9) 0.071(7) -0.017(6) 0.008(6) -0.019(6)
    C9 0.081(8) 0.062(8) 0.075(8) -0.007(7) 0.017(6) -0.019(6)
    C10 0.071(8) 0.102(10) 0.097(9) -0.031(8) 0.013(7) -0.014(8)
    C11 0.054(6) 0.048(7) 0.056(6) 0.010(5) 0.007(5) -0.023(6)
    C12 0.078(8) 0.065(8) 0.101(10) 0.003(7) -0.004(7) -0.029(8)
    C13 0.101(10) 0.072(10) 0.119(11) -0.018(8) 0.029(9) -0.026(9)
    C14 0.143(13) 0.075(10) 0.134(12) 0.028(9) -0.015(10) -0.016(10)
    C15 0.063(7) 0.062(7) 0.064(7) -0.015(6) -0.012(6) -0.019(6)
    C16 0.059(7) 0.089(9) 0.068(7) -0.011(7) 0.006(6) -0.035(7)
    C17 0.064(7) 0.087(9) 0.082(8) -0.014(7) -0.010(6) -0.039(7)
    C18 0.088(9) 0.138(12) 0.129(11) -0.062(9) 0.021(8) -0.066(10)
    C19 0.056(7) 0.076(9) 0.072(8) -0.026(6) 0.007(6) -0.038(7)
    C20 0.079(8) 0.080(9) 0.072(8) -0.013(7) -0.005(6) -0.033(7)
    C21 0.102(10) 0.084(10) 0.094(10) 0.000(8) -0.038(8) -0.014(8)
    C22 0.174(16) 0.094(12) 0.128(12) 0.010(11) -0.030(11) -0.008(10)
_geom_special_details
;
All e.s.d.'s (except the e.s.d. in the dihedral angle between two l.s. planes)
are estimated using the full covariance matrix. The cell e.s.d.'s are taken
into account individually in the estimation of e.s.d.'s in distances, angles
and torsion angles; correlations between e.s.d.'s in cell parameters are only
used when they are defined by crystal symmetry. An approximate (isotropic)
treatment of cell e.s.d.'s is used for estimating e.s.d.'s involving l.s.
planes.
;
loop_
    _geom_bond_atom_site_label_1
    _geom_bond_atom_site_label_2
    _geom_bond_site_symmetry_2
    _geom_bond_distance
    _geom_bond_publ_flag
    Pd1 S1 2_767 2.276(3) ?
    Pd1 S1 . 2.276(3) ?
    Pd1 S2 . 2.294(3) ?
    Pd1 S2 2_767 2.294(3) ?
    S1 C1 . 1.732(10) ?
    S2 C2 . 1.716(11) ?
    N1 C1 . 1.304(11) ?
    N1 C3 . 1.336(12) ?
    N2 C4 . 1.315(12) ?
    N2 C2 . 1.351(12) ?
    N3 C5 . 1.100(12) ?
    N4 C6 . 1.126(13) ?
    N5 C15 . 1.516(10) ?
    N5 C7 . 1.525(10) ?
    N5 C11 . 1.527(10) ?
    N5 C19 . 1.532(11) ?
    C1 C2 . 1.434(12) ?
    C3 C4 . 1.412(14) ?
    C3 C5 . 1.452(15) ?
    C4 C6 . 1.469(16) ?
    C7 C8 . 1.513(12) ?
    C7 H7A . 0.9700 ?
    C7 H7B . 0.9700 ?
    C8 C9 . 1.520(12) ?
    C8 H8A . 0.9700 ?
    C8 H8B . 0.9700 ?
    C9 C10 . 1.542(13) ?
    C9 H9A . 0.9700 ?
    C9 H9B . 0.9700 ?
    C10 H10A . 0.9600 ?
    C10 H10B . 0.9600 ?
    C10 H10C . 0.9600 ?
    C11 C12 . 1.497(12) ?
    C11 H11A . 0.9700 ?
    C11 H11B . 0.9700 ?
    C12 C13 . 1.514(14) ?
    C12 H12A . 0.9700 ?
    C12 H12B . 0.9700 ?
    C13 C14 . 1.503(15) ?
    C13 H13A . 0.9700 ?
    C13 H13B . 0.9700 ?
    C14 H14A . 0.9600 ?
    C14 H14B . 0.9600 ?
    C14 H14C . 0.9600 ?
    C15 C16 . 1.527(12) ?
    C15 H15A . 0.9700 ?
    C15 H15B . 0.9700 ?
    C16 C17 . 1.537(12) ?
    C16 H16A . 0.9700 ?
    C16 H16B . 0.9700 ?
    C17 C18 . 1.519(13) ?
    C17 H17A . 0.9700 ?
    C17 H17B . 0.9700 ?
    C18 H18A . 0.9600 ?
    C18 H18B . 0.9600 ?
    C18 H18C . 0.9600 ?
    C19 C20 . 1.508(13) ?
    C19 H19A . 0.9700 ?
    C19 H19B . 0.9700 ?
    C20 C21 . 1.514(13) ?
    C20 H20A . 0.9700 ?
    C20 H20B . 0.9700 ?
    C21 C22 . 1.488(15) ?
    C21 H21A . 0.9700 ?
    C21 H21B . 0.9700 ?
    C22 H22A . 0.9600 ?
    C22 H22B . 0.9600 ?
    C22 H22C . 0.9600 ?
loop_
    _geom_angle_atom_site_label_1
    _geom_angle_atom_site_label_2
    _geom_angle_atom_site_label_3
    _geom_angle_site_symmetry_1
    _geom_angle_site_symmetry_3
    _geom_angle
    _geom_angle_publ_flag
    S1 Pd1 S1 2_767 . 180.00(15) ?
    S1 Pd1 S2 2_767 . 90.61(10) ?
    S1 Pd1 S2 . . 89.39(10) ?
    S1 Pd1 S2 2_767 2_767 89.39(10) ?
    S1 Pd1 S2 . 2_767 90.61(10) ?
    S2 Pd1 S2 . 2_767 180.0 ?
    C1 S1 Pd1 . . 104.8(4) ?
    C2 S2 Pd1 . . 103.6(4) ?
    C1 N1 C3 . . 118.1(9) ?
    C4 N2 C2 . . 117.0(9) ?
    C15 N5 C7 . . 105.9(7) ?
    C15 N5 C11 . . 112.2(7) ?
    C7 N5 C11 . . 110.8(7) ?
    C15 N5 C19 . . 110.3(7) ?
    C7 N5 C19 . . 111.4(7) ?
    C11 N5 C19 . . 106.3(7) ?
    N1 C1 C2 . . 122.7(11) ?
    N1 C1 S1 . . 117.7(7) ?
    C2 C1 S1 . . 119.6(9) ?
    N2 C2 C1 . . 119.2(11) ?
    N2 C2 S2 . . 118.3(8) ?
    C1 C2 S2 . . 122.5(9) ?
    N1 C3 C4 . . 119.6(11) ?
    N1 C3 C5 . . 119.5(10) ?
    C4 C3 C5 . . 120.8(12) ?
    N2 C4 C3 . . 123.5(11) ?
    N2 C4 C6 . . 120.8(10) ?
    C3 C4 C6 . . 115.7(12) ?
    N3 C5 C3 . . 174.2(13) ?
    N4 C6 C4 . . 178.9(15) ?
    C8 C7 N5 . . 114.8(8) ?
    C8 C7 H7A . . 108.6 ?
    N5 C7 H7A . . 108.6 ?
    C8 C7 H7B . . 108.6 ?
    N5 C7 H7B . . 108.6 ?
    H7A C7 H7B . . 107.5 ?
    C7 C8 C9 . . 112.6(9) ?
    C7 C8 H8A . . 109.1 ?
    C9 C8 H8A . . 109.1 ?
    C7 C8 H8B . . 109.1 ?
    C9 C8 H8B . . 109.1 ?
    H8A C8 H8B . . 107.8 ?
    C8 C9 C10 . . 111.1(9) ?
    C8 C9 H9A . . 109.4 ?
    C10 C9 H9A . . 109.4 ?
    C8 C9 H9B . . 109.4 ?
    C10 C9 H9B . . 109.4 ?
    H9A C9 H9B . . 108.0 ?
    C9 C10 H10A . . 109.5 ?
    C9 C10 H10B . . 109.5 ?
    H10A C10 H10B . . 109.5 ?
    C9 C10 H10C . . 109.5 ?
    H10A C10 H10C . . 109.5 ?
    H10B C10 H10C . . 109.5 ?
    C12 C11 N5 . . 116.3(8) ?
    C12 C11 H11A . . 108.2 ?
    N5 C11 H11A . . 108.2 ?
    C12 C11 H11B . . 108.2 ?
    N5 C11 H11B . . 108.2 ?
    H11A C11 H11B . . 107.4 ?
    C11 C12 C13 . . 110.0(9) ?
    C11 C12 H12A . . 109.7 ?
    C13 C12 H12A . . 109.7 ?
    C11 C12 H12B . . 109.7 ?
    C13 C12 H12B . . 109.7 ?
    H12A C12 H12B . . 108.2 ?
    C14 C13 C12 . . 113.4(11) ?
    C14 C13 H13A . . 108.9 ?
    C12 C13 H13A . . 108.9 ?
    C14 C13 H13B . . 108.9 ?
    C12 C13 H13B . . 108.9 ?
    H13A C13 H13B . . 107.7 ?
    C13 C14 H14A . . 109.5 ?
    C13 C14 H14B . . 109.5 ?
    H14A C14 H14B . . 109.5 ?
    C13 C14 H14C . . 109.5 ?
    H14A C14 H14C . . 109.5 ?
    H14B C14 H14C . . 109.5 ?
    N5 C15 C16 . . 115.8(7) ?
    N5 C15 H15A . . 108.3 ?
    C16 C15 H15A . . 108.3 ?
    N5 C15 H15B . . 108.3 ?
    C16 C15 H15B . . 108.3 ?
    H15A C15 H15B . . 107.4 ?
    C15 C16 C17 . . 110.7(8) ?
    C15 C16 H16A . . 109.5 ?
    C17 C16 H16A . . 109.5 ?
    C15 C16 H16B . . 109.5 ?
    C17 C16 H16B . . 109.5 ?
    H16A C16 H16B . . 108.1 ?
    C18 C17 C16 . . 111.2(8) ?
    C18 C17 H17A . . 109.4 ?
    C16 C17 H17A . . 109.4 ?
    C18 C17 H17B . . 109.4 ?
    C16 C17 H17B . . 109.4 ?
    H17A C17 H17B . . 108.0 ?
    C17 C18 H18A . . 109.5 ?
    C17 C18 H18B . . 109.5 ?
    H18A C18 H18B . . 109.5 ?
    C17 C18 H18C . . 109.5 ?
    H18A C18 H18C . . 109.5 ?
    H18B C18 H18C . . 109.5 ?
    C20 C19 N5 . . 117.6(8) ?
    C20 C19 H19A . . 107.9 ?
    N5 C19 H19A . . 107.9 ?
    C20 C19 H19B . . 107.9 ?
    N5 C19 H19B . . 107.9 ?
    H19A C19 H19B . . 107.2 ?
    C19 C20 C21 . . 107.8(9) ?
    C19 C20 H20A . . 110.1 ?
    C21 C20 H20A . . 110.1 ?
    C19 C20 H20B . . 110.1 ?
    C21 C20 H20B . . 110.1 ?
    H20A C20 H20B . . 108.5 ?
    C22 C21 C20 . . 113.3(11) ?
    C22 C21 H21A . . 108.9 ?
    C20 C21 H21A . . 108.9 ?
    C22 C21 H21B . . 108.9 ?
    C20 C21 H21B . . 108.9 ?
    H21A C21 H21B . . 107.7 ?
    C21 C22 H22A . . 109.5 ?
    C21 C22 H22B . . 109.5 ?
    H22A C22 H22B . . 109.5 ?
    C21 C22 H22C . . 109.5 ?
    H22A C22 H22C . . 109.5 ?
    H22B C22 H22C . . 109.5 ?
loop_
    _geom_torsion_atom_site_label_1
    _geom_torsion_atom_site_label_2
    _geom_torsion_atom_site_label_3
    _geom_torsion_atom_site_label_4
    _geom_torsion_site_symmetry_1
    _geom_torsion_site_symmetry_2
    _geom_torsion_site_symmetry_3
    _geom_torsion_site_symmetry_4
    _geom_torsion
    _geom_torsion_publ_flag
    S2 Pd1 S1 C1 . . . . -2.2(3) ?
    S2 Pd1 S1 C1 2_767 . . . 177.8(3) ?
    S1 Pd1 S2 C2 2_767 . . . -177.6(3) ?
    S1 Pd1 S2 C2 . . . . 2.4(3) ?
    C3 N1 C1 C2 . . . . -0.7(13) ?
    C3 N1 C1 S1 . . . . 178.5(7) ?
    Pd1 S1 C1 N1 . . . . -177.7(6) ?
    Pd1 S1 C1 C2 . . . . 1.6(7) ?
    C4 N2 C2 C1 . . . . -0.4(14) ?
    C4 N2 C2 S2 . . . . -179.5(8) ?
    N1 C1 C2 N2 . . . . 0.6(14) ?
    S1 C1 C2 N2 . . . . -178.6(7) ?
    N1 C1 C2 S2 . . . . 179.7(7) ?
    S1 C1 C2 S2 . . . . 0.5(11) ?
    Pd1 S2 C2 N2 . . . . 176.8(7) ?
    Pd1 S2 C2 C1 . . . . -2.3(8) ?
    C1 N1 C3 C4 . . . . 0.6(14) ?
    C1 N1 C3 C5 . . . . -178.9(8) ?
    C2 N2 C4 C3 . . . . 0.3(16) ?
    C2 N2 C4 C6 . . . . 178.5(9) ?
    N1 C3 C4 N2 . . . . -0.4(16) ?
    C5 C3 C4 N2 . . . . 179.2(10) ?
    N1 C3 C4 C6 . . . . -178.7(9) ?
    C5 C3 C4 C6 . . . . 0.8(15) ?
    C15 N5 C7 C8 . . . . -178.6(9) ?
    C11 N5 C7 C8 . . . . 59.4(10) ?
    C19 N5 C7 C8 . . . . -58.7(11) ?
    N5 C7 C8 C9 . . . . 178.5(8) ?
    C7 C8 C9 C10 . . . . -178.1(9) ?
    C15 N5 C11 C12 . . . . -60.9(10) ?
    C7 N5 C11 C12 . . . . 57.3(10) ?
    C19 N5 C11 C12 . . . . 178.5(8) ?
    N5 C11 C12 C13 . . . . -176.3(8) ?
    C11 C12 C13 C14 . . . . -178.4(10) ?
    C7 N5 C15 C16 . . . . 175.8(8) ?
    C11 N5 C15 C16 . . . . -63.1(11) ?
    C19 N5 C15 C16 . . . . 55.2(11) ?
    N5 C15 C16 C17 . . . . -177.1(8) ?
    C15 C16 C17 C18 . . . . 177.6(10) ?
    C15 N5 C19 C20 . . . . 57.1(10) ?
    C7 N5 C19 C20 . . . . -60.2(11) ?
    C11 N5 C19 C20 . . . . 179.0(8) ?
    N5 C19 C20 C21 . . . . -175.2(8) ?
    C19 C20 C21 C22 . . . . -178.6(11) ?
