# Supplementary material for: Bis(tetra-n-butyl­ammonium) bis­(5,6-dicyano­pyrazine-2,3-dithiol­ato-κ2 S,S′)palladium(II)
Source: Acta Crystallogr Sect E Struct Rep Online. 2011 Dec 17;68(Pt 1):m57. doi: 10.1107/S1600536811053402 (PMC3254323; doi:10.1107/S1600536811053402)
Supplement: Supplementary file 2 [file e-68-00m57-Isup2.hkl]

# 
# h,k,l, Fc-squared, Fo-squared, sigma(Fo-squared) and status flag 
# 
data_I
_shelx_title
;
Bis(tetra-n-butylammonium) 
bis(5,6-dicyanopyrazine-2,3-dithiolato-S,S')-palladium(II)
;
_shelx_refln_list_code          4 
_shelx_F_calc_maximum      201.81 
_exptl_crystal_F_000       516.00 
_reflns_d_resolution_high  0.7703 
 
loop_ 
 _symmetry_equiv_pos_as_xyz 
 'x, y, z' 
 '-x, -y, -z' 
 
_cell_length_a     9.9120 
_cell_length_b    10.6353 
_cell_length_c    13.2861 
_cell_angle_alpha  68.819 
_cell_angle_beta   87.745 
_cell_angle_gamma  80.156 
 
_shelx_F_squared_multiplier     1.000 
 
loop_ 
 _refln_index_h 
 _refln_index_k 
 _refln_index_l 
 _refln_F_squared_calc 
 _refln_F_squared_meas 
 _refln_F_squared_sigma 
 _refln_observed_status 
   1   0   0      782.18      790.76     28.53 o 
   2   0   0        4.35      -13.21     18.44 o 
   3   0   0      511.43      553.57     32.45 o 
   4   0   0     1762.66     1875.81     52.64 o 
   5   0   0      916.54     1043.29     51.18 o 
   6   0   0       96.84       75.00     28.64 o 
   7   0   0      153.39      227.80     61.75 o 
   8   0   0       53.39      -44.29     76.05 o 
   9   0   0      205.30      176.22     81.96 o 
  10   0   0       65.25       48.02     73.17 o 
  11   0   0        1.64       49.64     66.05 o 
  12   0   0       20.56       47.30    100.73 o 
 -11   1   0        0.07       28.08    101.32 o 
 -10   1   0       15.48       43.53     94.30 o 
  -9   1   0      139.30      236.94     93.42 o 
  -8   1   0      756.79      819.39     71.76 o 
  -7   1   0       78.50       98.52     71.10 o 
  -6   1   0      120.60      102.58     38.50 o 
  -5   1   0     1201.69     1130.53     76.64 o 
  -4   1   0     1435.23     1391.13     69.91 o 
  -3   1   0     2224.37     2341.92     74.20 o 
  -2   1   0      280.47      275.82     24.39 o 
  -1   1   0       72.24       60.01     14.41 o 
   0   1   0     5393.41     5410.41     57.06 o 
   1   1   0     1107.46     1244.72     35.62 o 
   2   1   0     8879.97     8443.50    100.88 o 
   3   1   0        7.06       31.41     32.30 o 
   4   1   0     1764.86     2235.35     79.82 o 
   5   1   0     1898.30     1996.04     86.62 o 
   6   1   0       57.61      -26.01     59.94 o 
   7   1   0       21.33       55.95     57.42 o 
   8   1   0       50.29      -74.35     74.35 o 
   9   1   0      363.69      410.92     60.82 o 
  10   1   0      189.92       71.61    107.38 o 
  11   1   0       27.77      -64.52    105.32 o 
  12   1   0        3.35      -47.15    114.92 o 
 -11   2   0       20.09        6.28    109.23 o 
 -10   2   0        1.08      -69.84    103.39 o 
  -9   2   0      162.54      243.22     59.12 o 
  -8   2   0      181.51       93.42     59.72 o 
  -7   2   0      675.86      522.37     60.60 o 
  -6   2   0      127.33       41.61     66.29 o 
  -5   2   0      533.74      525.76     47.37 o 
  -4   2   0     4519.37     4746.59    124.90 o 
  -3   2   0     3425.17     3429.81     96.74 o 
  -2   2   0       44.67       17.89     36.29 o 
  -1   2   0     5939.06     6244.29     95.63 o 
   0   2   0      841.06      862.04     39.84 o 
   1   2   0     2723.13     2822.90     62.97 o 
   2   2   0      573.22      674.83     41.76 o 
   3   2   0     1508.97     1804.63     66.96 o 
   4   2   0      246.52      258.67     30.60 o 
   5   2   0      840.32      811.34     64.96 o 
   6   2   0     1290.20     1485.28     91.13 o 
   7   2   0      422.41      491.69     49.74 o 
   8   2   0      203.17      266.21     48.11 o 
   9   2   0      537.63      571.44     67.11 o 
  10   2   0      338.03      410.99     70.73 o 
  11   2   0       62.10      -60.16    115.59 o 
  12   2   0       20.93      296.58     98.44 o 
 -10   3   0        0.07      -67.18    107.68 o 
  -9   3   0      151.18       15.15     99.33 o 
  -8   3   0      364.59      379.88     70.14 o 
  -7   3   0      181.95      158.60     52.47 o 
  -6   3   0      113.98      116.40     62.97 o 
  -5   3   0       30.03       52.03     55.13 o 
  -4   3   0      214.62      228.59     34.88 o 
  -3   3   0      602.23      576.17     40.43 o 
  -2   3   0     2010.80     1983.78     74.64 o 
  -1   3   0     3368.41     3753.00     90.90 o 
   0   3   0        5.73       -2.22     33.26 o 
   1   3   0     1572.33     1804.78     64.89 o 
   2   3   0     1992.22     2165.95     71.76 o 
   3   3   0      613.86      596.49     53.14 o 
   4   3   0     1469.73     1396.74     75.46 o 
   5   3   0      691.15      665.30     46.34 o 
   6   3   0     2367.44     2212.88    105.17 o 
   7   3   0      581.61      550.97     54.91 o 
   8   3   0       18.18      -22.25     69.32 o 
   9   3   0      133.22       65.55     85.07 o 
  10   3   0      177.27      137.98     61.64 o 
  11   3   0       60.42       -4.21    105.98 o 
  12   3   0        0.12      -99.48    115.22 o 
 -10   4   0        1.04      131.11     88.83 o 
  -9   4   0       63.11     -115.07    115.07 o 
  -8   4   0        4.75       19.07     84.25 o 
  -7   4   0      146.66      222.16     81.89 o 
  -6   4   0       16.45       -5.32     65.26 o 
  -5   4   0        9.72       11.23     61.64 o 
  -4   4   0       64.48       14.93     54.03 o 
  -3   4   0      550.48      550.45     45.08 o 
  -2   4   0     1462.71     1488.76     76.34 o 
  -1   4   0       13.50      -41.09     43.60 o 
   0   4   0     1286.63     1357.28     67.40 o 
   1   4   0     4923.60     4955.30    125.12 o 
   2   4   0     1453.76     1474.64     72.06 o 
   3   4   0      745.23      697.23     59.94 o 
   4   4   0      224.00      239.45     34.00 o 
   5   4   0     1732.84     1820.37     94.60 o 
   6   4   0     1100.71      965.50     87.50 o 
   7   4   0      416.77      414.32     54.10 o 
   8   4   0       65.74      146.11     63.78 o 
   9   4   0        0.18       13.16     80.26 o 
  10   4   0       80.69      153.50     86.25 o 
  11   4   0       25.85      136.06     92.46 o 
  12   4   0        1.38       90.90     91.35 o 
  -9   5   0        0.01      125.94     93.64 o 
  -8   5   0        0.06      -87.73     87.73 o 
  -7   5   0      264.39      302.27     61.86 o 
  -6   5   0        2.48       20.62     76.49 o 
  -5   5   0        0.14       32.74     58.24 o 
  -4   5   0       46.23      -28.08     64.00 o 
  -3   5   0      453.63      471.52     50.33 o 
  -2   5   0     2483.30     2406.07    108.12 o 
  -1   5   0     1051.83     1069.93     74.57 o 
   0   5   0      130.69       46.19     47.30 o 
   1   5   0      879.77      946.29     71.98 o 
   2   5   0     4197.55     4200.06    122.68 o 
   3   5   0      628.57      555.62     43.01 o 
   4   5   0      151.54      121.35     35.03 o 
   5   5   0       30.79      -21.21     58.98 o 
   6   5   0      303.91      249.87     48.33 o 
   7   5   0      529.96      524.06     56.02 o 
   8   5   0       24.04       17.44     69.91 o 
   9   5   0        1.65       30.15     70.88 o 
  10   5   0        0.72       77.38     84.40 o 
  11   5   0      137.06        7.54    119.95 o 
  12   5   0       32.47       63.41    121.72 o 
  -8   6   0        0.02       13.97     94.82 o 
  -7   6   0       97.54      245.00     97.56 o 
  -6   6   0      137.92      121.72     60.82 o 
  -5   6   0      167.07       53.66     81.30 o 
  -4   6   0      148.16      178.19     52.99 o 
  -3   6   0       34.60      109.45     66.52 o 
  -2   6   0     1609.87     1607.23    101.84 o 
  -1   6   0      699.59      590.65     61.42 o 
   0   6   0       72.47      100.44     35.11 o 
   1   6   0       54.43       75.61     48.63 o 
   2   6   0      107.46      102.65     63.12 o 
   3   6   0      455.67      376.62     47.89 o 
   4   6   0       69.81      115.59     57.65 o 
   5   6   0       58.50      113.96     53.21 o 
   6   6   0       94.62       46.19     66.96 o 
   7   6   0      494.09      419.49     58.75 o 
   8   6   0      155.78      189.27     89.87 o 
   9   6   0       95.15      -44.64     98.74 o 
  10   6   0       67.52      -55.28    110.93 o 
  11   6   0      213.18      -19.22    131.85 o 
  12   6   0      127.31      225.12    131.63 o 
  -8   7   0        4.85      224.45    105.61 o 
  -7   7   0       42.86      189.42     96.52 o 
  -6   7   0       68.58      100.44     87.58 o 
  -5   7   0      134.17      129.63     86.32 o 
  -4   7   0        8.34       10.49     77.31 o 
  -3   7   0        7.29       43.68     69.25 o 
  -2   7   0      604.08      613.27     62.15 o 
  -1   7   0       74.55      -85.51     85.51 o 
   0   7   0        0.47       78.19     63.04 o 
   1   7   0        5.10      -56.76     57.28 o 
   2   7   0      213.12      277.81     46.04 o 
   3   7   0      627.98      614.60     54.54 o 
   4   7   0      309.60      328.07     51.22 o 
   5   7   0        1.16      106.13     62.15 o 
   6   7   0       40.53      -18.25     77.60 o 
   7   7   0      382.89      368.79     65.41 o 
   8   7   0      271.12      467.45     66.44 o 
   9   7   0       76.37      265.03     90.39 o 
  10   7   0        9.78       70.14     98.44 o 
  11   7   0       48.25        6.73    114.18 o 
  -7   8   0        4.02     -115.59    115.59 o 
  -6   8   0       24.75      135.25    101.18 o 
  -5   8   0       67.97     -102.58    102.58 o 
  -4   8   0      128.67      165.62     89.35 o 
  -3   8   0       47.70        9.61     88.54 o 
  -2   8   0       39.81       27.42     70.21 o 
  -1   8   0       30.36       -0.52     74.50 o 
   0   8   0      146.09       43.97     84.77 o 
   1   8   0        0.16       49.89     65.11 o 
   2   8   0       82.25      140.94     74.35 o 
   3   8   0      228.52      283.13     84.55 o 
   4   8   0      312.41      336.49     56.17 o 
   5   8   0      413.06      388.00     60.23 o 
   6   8   0      144.50       76.86     94.16 o 
   7   8   0      194.22      157.64     89.80 o 
   8   8   0      169.74      307.96     99.48 o 
   9   8   0       31.48      108.49     94.97 o 
  10   8   0        2.21       47.23    104.43 o 
  11   8   0        0.43       69.32    113.15 o 
  -5   9   0        0.02      -83.88    102.36 o 
  -4   9   0        6.03      165.33     82.33 o 
  -3   9   0        2.86       19.29     80.70 o 
  -2   9   0       45.19       -6.50     91.13 o 
  -1   9   0      143.07      223.93     87.50 o 
   0   9   0      295.41      258.08     63.63 o 
   1   9   0        0.10       38.50     86.69 o 
   2   9   0       40.33      172.27     71.84 o 
   3   9   0      174.15       50.03     94.60 o 
   4   9   0      268.64      239.90     89.35 o 
   5   9   0      130.33       34.81    100.66 o 
   6   9   0        1.65       16.11     84.18 o 
   7   9   0       29.46      -58.31     91.50 o 
   8   9   0        8.28       76.71     95.86 o 
   9   9   0       59.28      148.85    102.14 o 
  10   9   0        4.66       44.86    106.94 o 
  -4  10   0       33.79       90.68     96.89 o 
  -3  10   0        1.90      227.85     87.73 o 
  -2  10   0        5.57      -97.70    102.29 o 
  -1  10   0       80.87     -114.26    114.26 o 
   0  10   0       55.02       28.53     85.43 o 
   1  10   0       46.74     -105.09    105.09 o 
   2  10   0       70.96     -100.81    100.81 o 
   3  10   0        0.94      109.82     84.18 o 
   4  10   0      118.49       81.96     95.93 o 
   5  10   0       40.58       92.75     90.90 o 
   6  10   0        0.40       34.07     89.13 o 
   7  10   0        0.10        2.66    102.29 o 
   8  10   0       20.24       31.85    110.78 o 
   9  10   0       21.43      -30.01    109.16 o 
  -2  11   0        6.32      138.94    100.51 o 
  -1  11   0        6.16      144.04     87.43 o 
   0  11   0       30.47       45.82    110.71 o 
   1  11   0        9.49      197.25     86.10 o 
   2  11   0        0.31      -62.30     88.24 o 
   3  11   0        1.13      -33.04     96.82 o 
   4  11   0       10.61     -105.83    105.83 o 
   5  11   0        4.30      -73.24     98.52 o 
   6  11   0        7.64      -78.71    111.75 o 
  -5 -11   1       13.70       93.34    106.65 o 
  -4 -11   1       36.32      241.67     90.76 o 
  -3 -11   1        0.03      -15.74     97.19 o 
  -2 -11   1        2.14     -111.67    111.67 o 
  -1 -11   1       10.40     -109.23    109.23 o 
   0 -11   1        5.38      -73.17    113.52 o 
   1 -11   1       12.48      -48.26    113.59 o 
  -9 -10   1       28.24      262.07    107.98 o 
  -8 -10   1        5.13      -82.26    115.00 o 
  -7 -10   1        0.65      150.47     87.87 o 
  -6 -10   1        1.28       -8.50     88.47 o 
  -5 -10   1        6.12       44.27     92.83 o 
  -4 -10   1       84.73     -100.96    100.96 o 
  -3 -10   1       16.30      -99.85     99.85 o 
  -2 -10   1        1.75      -47.45     88.24 o 
  -1 -10   1       19.13      -99.99     99.99 o 
   0 -10   1       42.64      -44.42    111.97 o 
   1 -10   1       54.83      117.58     97.19 o 
   2 -10   1       14.79       50.40     96.67 o 
   3 -10   1       10.67     -114.04    114.04 o 
 -10  -9   1        2.57      219.50    102.95 o 
  -9  -9   1        5.63     -115.74    115.74 o 
  -8  -9   1       11.05       20.99     92.23 o 
  -7  -9   1        4.86      -11.46     96.74 o 
  -6  -9   1        0.23      140.86     86.84 o 
  -5  -9   1        2.24      107.68     75.31 o 
  -4  -9   1      161.81      176.63     96.67 o 
  -3  -9   1       76.25       75.75     86.40 o 
  -2  -9   1       44.42       83.66     74.79 o 
  -1  -9   1      440.62      445.21     67.25 o 
   0  -9   1      103.57      127.86     89.65 o 
   1  -9   1       55.13      167.54     87.80 o 
   2  -9   1       34.53      216.47     79.97 o 
   3  -9   1        4.15       87.28     76.86 o 
   4  -9   1        7.42      -11.09     88.98 o 
   5  -9   1       21.52       -5.47    111.08 o 
 -11  -8   1        0.38       45.23    112.11 o 
 -10  -8   1        0.47      131.55    117.51 o 
  -9  -8   1       95.48      -47.89    112.71 o 
  -8  -8   1      132.53      176.12     97.85 o 
  -7  -8   1      135.76      -67.25    102.36 o 
  -6  -8   1      145.14      -36.21     88.61 o 
  -5  -8   1        3.96      -84.47     84.47 o 
  -4  -8   1      183.99      250.47     81.22 o 
  -3  -8   1      373.16      369.75     59.64 o 
  -2  -8   1      104.85       68.14     73.24 o 
  -1  -8   1       15.93       46.93     67.18 o 
   0  -8   1        0.31      -86.32     86.32 o 
   1  -8   1      184.74      162.74     89.28 o 
   2  -8   1        0.53      -85.07     85.07 o 
   3  -8   1       75.83       67.99     81.52 o 
   4  -8   1        4.83        1.85     83.74 o 
   5  -8   1        8.23       78.56     90.24 o 
   6  -8   1        9.64      188.98     84.70 o 
 -11  -7   1       13.95      -65.41    123.72 o 
 -10  -7   1       10.80      -73.02    106.50 o 
  -9  -7   1       52.68      -76.34    109.82 o 
  -8  -7   1      277.46      246.99    112.93 o 
  -7  -7   1      208.59      316.83     93.86 o 
  -6  -7   1      307.40      354.67     61.49 o 
  -5  -7   1      382.06      380.54     58.61 o 
  -4  -7   1      488.29      536.63     60.97 o 
  -3  -7   1      358.02      283.72     54.10 o 
  -2  -7   1        3.05       78.93     56.46 o 
  -1  -7   1        9.57       95.78     56.76 o 
   0  -7   1       47.81       31.63     61.86 o 
   1  -7   1      336.80      297.32     50.63 o 
   2  -7   1       50.93      -41.83     80.78 o 
   3  -7   1        0.53       72.50     70.95 o 
   4  -7   1        0.13       86.10     79.08 o 
   5  -7   1       82.76       48.70     92.68 o 
   6  -7   1      134.54       74.57    104.72 o 
   7  -7   1       12.58       33.26     99.70 o 
 -12  -6   1      121.45      143.01    133.55 o 
 -11  -6   1       71.26       49.44    118.91 o 
 -10  -6   1       70.86       34.66    105.76 o 
  -9  -6   1       48.64       90.31     94.60 o 
  -8  -6   1      224.86      242.85     59.86 o 
  -7  -6   1      264.24      309.66     83.59 o 
  -6  -6   1      408.96      390.67     56.61 o 
  -5  -6   1       76.36       56.98     71.54 o 
  -4  -6   1       82.07       39.47     64.22 o 
  -3  -6   1      216.01      193.93     44.49 o 
  -2  -6   1       80.65       -0.74     61.93 o 
  -1  -6   1       85.36       50.18     57.35 o 
   0  -6   1      120.31      187.28     57.06 o 
   1  -6   1      213.08      212.92     43.46 o 
   2  -6   1      492.66      455.04     55.43 o 
   3  -6   1      952.73     1166.97     99.33 o 
   4  -6   1       78.69      151.65     65.18 o 
   5  -6   1      281.52      260.96     58.75 o 
   6  -6   1      213.13      308.78     96.74 o 
   7  -6   1       25.04      -96.74     96.74 o 
   8  -6   1        4.70      -80.48    106.20 o 
 -12  -5   1       78.66      186.32    134.73 o 
 -11  -5   1       77.71        2.07    119.87 o 
 -10  -5   1       67.83      128.52     94.30 o 
  -9  -5   1        1.23      -76.79     91.05 o 
  -8  -5   1       78.85       -1.70     86.54 o 
  -7  -5   1       20.08       50.92     67.25 o 
  -6  -5   1      374.99      329.91     50.70 o 
  -5  -5   1      106.71      133.99     37.84 o 
  -4  -5   1        7.36      -30.23     51.07 o 
  -3  -5   1     1220.67     1136.00     83.88 o 
  -2  -5   1     1226.05     1195.28     76.86 o 
  -1  -5   1      170.60      177.30     32.44 o 
   0  -5   1      258.28      281.65     36.51 o 
   1  -5   1     1244.19     1373.61     86.69 o 
   2  -5   1      734.45      761.67     55.50 o 
   3  -5   1      668.35      681.85     54.47 o 
   4  -5   1      108.57      125.27     41.24 o 
   5  -5   1      241.14       87.06     94.23 o 
   6  -5   1        3.15      -81.74     82.04 o 
   7  -5   1      157.44      108.64     94.01 o 
   8  -5   1        9.80      -51.44     91.94 o 
   9  -5   1        5.25       47.37     97.19 o 
 -12  -4   1        9.00       81.67    111.23 o 
 -11  -4   1       71.60      144.93     94.16 o 
 -10  -4   1       33.55      -99.48     99.48 o 
  -9  -4   1      104.03      118.62     87.21 o 
  -8  -4   1      102.41       81.81     47.52 o 
  -7  -4   1       39.36      -54.54     67.70 o 
  -6  -4   1      525.10      530.20     51.88 o 
  -5  -4   1      194.37      176.86     39.02 o 
  -4  -4   1      208.26      236.13     35.70 o 
  -3  -4   1     1297.69     1365.26     79.30 o 
  -2  -4   1     4795.05     5021.44    121.80 o 
  -1  -4   1     3572.52     3883.45    103.10 o 
   0  -4   1      865.93      981.39     63.48 o 
   1  -4   1      184.11      215.43     30.45 o 
   2  -4   1     1132.08     1093.06     72.80 o 
   3  -4   1     1210.79     1101.19     83.81 o 
   4  -4   1      144.69      106.28     41.76 o 
   5  -4   1       49.22       55.95     61.71 o 
   6  -4   1        3.31      -69.77     69.77 o 
   7  -4   1       85.02       40.50     84.40 o 
   8  -4   1       16.56       60.75     89.50 o 
   9  -4   1        0.87        9.46     90.31 o 
  10  -4   1       13.48      -24.31     99.03 o 
 -12  -3   1        2.56     -106.94    120.91 o 
 -11  -3   1       28.65       36.95    104.72 o 
 -10  -3   1      109.71       85.66     56.54 o 
  -9  -3   1       88.50      116.48     51.88 o 
  -8  -3   1      381.53      398.13     60.53 o 
  -7  -3   1        6.04       -2.36     70.28 o 
  -6  -3   1     1829.89     1841.21    102.36 o 
  -5  -3   1      937.77     1057.44     76.27 o 
  -4  -3   1      611.47      514.31     41.02 o 
  -3  -3   1     1002.19      894.18     60.16 o 
  -2  -3   1     2683.27     2510.80     79.97 o 
  -1  -3   1     1164.16     1047.83     56.17 o 
   0  -3   1      283.67      311.14     30.38 o 
   1  -3   1      171.88      155.20     28.68 o 
   2  -3   1      186.72      168.95     30.01 o 
   3  -3   1       19.92      -16.11     45.97 o 
   4  -3   1       62.37        6.06     52.62 o 
   5  -3   1       91.18      159.04     59.86 o 
   6  -3   1        4.41      -68.14     68.14 o 
   7  -3   1      262.77      308.41     58.46 o 
   8  -3   1       85.68      -65.41     93.42 o 
   9  -3   1       85.37       70.58     93.34 o 
  10  -3   1        8.79       58.83     91.35 o 
 -12  -2   1        4.27      119.80    104.65 o 
 -11  -2   1       58.32      155.79     91.57 o 
 -10  -2   1      266.60      242.41     68.58 o 
  -9  -2   1      284.08      286.75     60.75 o 
  -8  -2   1      751.58      749.99     67.62 o 
  -7  -2   1      525.91      627.16     57.42 o 
  -6  -2   1     1674.96     1654.90     93.56 o 
  -5  -2   1      433.79      472.92     40.65 o 
  -4  -2   1     1155.60     1065.28     65.48 o 
  -3  -2   1      352.92      306.93     30.08 o 
  -2  -2   1       35.58       72.58     20.62 o 
  -1  -2   1     2018.63     2121.98     60.31 o 
   0  -2   1      132.67      119.14     20.55 o 
   1  -2   1     1108.07     1133.05     53.80 o 
   2  -2   1       21.44       70.95     36.66 o 
   3  -2   1     2205.33     2265.28     81.52 o 
   4  -2   1      882.72      836.32     69.47 o 
   5  -2   1        0.37      123.64     48.19 o 
   6  -2   1      492.56      545.57     53.06 o 
   7  -2   1      319.13      299.54     53.95 o 
   8  -2   1      298.54      242.26     61.64 o 
   9  -2   1       89.60      150.03     82.48 o 
  10  -2   1        0.15       36.07     93.64 o 
  11  -2   1       12.68      -31.71    121.72 o 
 -12  -1   1       12.24      -54.62    113.00 o 
 -11  -1   1       82.66      234.13    104.87 o 
 -10  -1   1      219.83      272.42     62.75 o 
  -9  -1   1      120.66      171.76     87.80 o 
  -8  -1   1      410.25      453.26     55.87 o 
  -7  -1   1      226.95      267.98     44.27 o 
  -6  -1   1      923.15      909.63     79.37 o 
  -5  -1   1     2742.82     2845.51     99.03 o 
  -4  -1   1      901.63      799.66     56.83 o 
  -3  -1   1     8567.18     8953.67    129.63 o 
  -2  -1   1     3830.11     3935.40     75.75 o 
  -1  -1   1      357.84      389.33     28.90 o 
   0  -1   1      989.80      979.25     36.88 o 
   1  -1   1     2333.19     2327.21     54.76 o 
   2  -1   1     1185.21     1208.87     52.10 o 
   3  -1   1     1286.51     1274.65     58.75 o 
   4  -1   1     5996.94     6773.97    141.16 o 
   5  -1   1     2252.19     2195.59     97.56 o 
   6  -1   1      510.58      488.29     51.14 o 
   7  -1   1      462.20      439.89     57.35 o 
   8  -1   1      493.35      415.79     63.41 o 
   9  -1   1       39.92      121.94     75.83 o 
  10  -1   1       13.11      -28.97     83.00 o 
  11  -1   1        0.08      124.01     84.92 o 
 -12   0   1       14.20       29.27    117.51 o 
 -11   0   1        6.54       -2.98     82.52 o 
 -10   0   1      140.05      124.56     52.66 o 
  -9   0   1       16.92       28.55     77.60 o 
  -8   0   1       17.03      -39.87     55.58 o 
  -7   0   1        9.37       28.42     43.81 o 
  -6   0   1       11.88       39.02     83.96 o 
  -5   0   1      350.60      369.13     28.59 o 
  -4   0   1      899.83     1042.53     44.09 o 
  -3   0   1     2914.88     3135.89    171.46 o 
  -2   0   1     3679.21     3894.60     84.36 o 
  -1   0   1     8131.89     7593.27     52.60 o 
   0   0   1     4233.50     3737.21     43.79 o 
   1   0   1     1002.04      951.79     23.55 o 
   2   0   1     1485.63     1632.72     36.03 o 
   3   0   1     4267.47     4281.11     65.19 o 
   4   0   1     2413.03     2479.19     95.38 o 
   5   0   1      866.44      830.18     95.12 o 
   6   0   1        0.23       11.25     52.18 o 
   7   0   1       35.08       10.55     42.39 o 
   8   0   1      314.66      332.53     61.45 o 
   9   0   1      560.68      541.77     46.68 o 
  10   0   1        0.17       60.64     85.43 o 
  11   0   1        0.92       81.20    103.54 o 
  12   0   1        4.27      118.25    101.47 o 
 -11   1   1        0.40      -72.06    105.83 o 
 -10   1   1       40.54      -93.71     93.71 o 
  -9   1   1      205.01      267.69     91.72 o 
  -8   1   1       63.03      -40.50     78.93 o 
  -7   1   1       83.09       99.11     64.30 o 
  -6   1   1        0.96       19.29     53.88 o 
  -5   1   1      767.14      636.70     48.33 o 
  -4   1   1     2690.99     2745.23     90.39 o 
  -3   1   1     3258.82     3460.04     86.10 o 
  -2   1   1       23.00      -18.99     29.78 o 
  -1   1   1      659.21      646.82     32.30 o 
   0   1   1     6956.15     6761.48     63.78 o 
   1   1   1    11531.56    11775.16     93.93 o 
   2   1   1      625.64      660.27     37.40 o 
   3   1   1      450.47      467.75     44.20 o 
   4   1   1     1039.67      984.42     62.38 o 
   5   1   1       57.56       50.70     28.38 o 
   6   1   1      100.22       51.14     49.66 o 
   7   1   1        0.20       68.44     57.20 o 
   8   1   1        5.92       43.38     60.16 o 
   9   1   1      174.91      168.50     58.61 o 
  10   1   1      193.17      255.94     63.85 o 
  11   1   1        2.63       19.29     90.39 o 
  12   1   1       26.32      -70.88    112.26 o 
 -11   2   1        0.48     -102.21    102.21 o 
 -10   2   1       38.54      117.36     89.13 o 
  -9   2   1        6.45       66.07     87.21 o 
  -8   2   1      404.98      330.58     64.74 o 
  -7   2   1      530.29      535.67     58.90 o 
  -6   2   1      307.73      387.93     47.96 o 
  -5   2   1     1321.55     1306.21     85.95 o 
  -4   2   1     4174.29     4685.91    124.53 o 
  -3   2   1     1821.19     1746.24     71.54 o 
  -2   2   1     1625.06     1676.48     62.23 o 
  -1   2   1     1781.46     1809.80     54.32 o 
   0   2   1       50.09       45.38     16.04 o 
   1   2   1      113.24      131.55     18.33 o 
   2   2   1        3.81      -29.56     29.56 o 
   3   2   1     1304.31     1339.02     60.97 o 
   4   2   1       32.41        0.89     40.06 o 
   5   2   1     1057.71     1470.65     76.12 o 
   6   2   1      941.74     1043.25     75.38 o 
   7   2   1       35.68      -43.60     66.59 o 
   8   2   1       44.78       67.55     67.25 o 
   9   2   1      592.66      627.31     69.84 o 
  10   2   1      321.28      355.56     66.52 o 
  11   2   1      115.94      271.46    103.17 o 
  12   2   1       11.56       19.81     99.92 o 
 -10   3   1       57.38      196.66    102.51 o 
  -9   3   1       69.27       78.71     87.65 o 
  -8   3   1      210.00      115.37     55.65 o 
  -7   3   1      349.69      395.17     59.49 o 
  -6   3   1      227.16      278.18     45.30 o 
  -5   3   1       92.86       64.82     50.40 o 
  -4   3   1      301.58      319.05     39.98 o 
  -3   3   1     1457.57     1477.23     75.24 o 
  -2   3   1       53.34       70.65     24.39 o 
  -1   3   1     2759.83     2703.10     77.08 o 
   0   3   1     1570.55     1560.52     59.42 o 
   1   3   1     2007.36     2258.85     66.74 o 
   2   3   1       47.99       14.04     36.36 o 
   3   3   1     1547.06     1753.71     69.18 o 
   4   3   1       68.05       36.29     43.09 o 
   5   3   1     2534.36     2393.06    101.10 o 
   6   3   1      822.14      722.13     55.65 o 
   7   3   1      369.75      364.06     49.37 o 
   8   3   1       47.57      175.67     78.78 o 
   9   3   1      293.68      311.66     60.60 o 
  10   3   1      304.87      242.41     62.67 o 
  11   3   1       43.63     -114.70    114.70 o 
  12   3   1        5.49      -23.06    108.35 o 
 -10   4   1       17.60      -97.26    120.24 o 
  -9   4   1       44.32      127.93     89.87 o 
  -8   4   1      162.72      129.78     96.89 o 
  -7   4   1      113.19      117.95     89.94 o 
  -6   4   1       53.16      116.11     67.03 o 
  -5   4   1       26.03       50.70     56.02 o 
  -4   4   1       21.28        8.06     51.59 o 
  -3   4   1      352.37      366.35     40.57 o 
  -2   4   1        0.64       -2.66     40.87 o 
  -1   4   1      246.78      282.17     32.15 o 
   0   4   1      618.66      736.62     54.62 o 
   1   4   1     1368.53     1331.71     66.00 o 
   2   4   1     4552.73     4718.06    109.31 o 
   3   4   1     1059.75     1018.20     62.45 o 
   4   4   1     2547.39     2777.82     97.78 o 
   5   4   1     1674.05     1704.12     90.61 o 
   6   4   1      922.12     1035.57     87.21 o 
   7   4   1     1251.01     1257.36     96.37 o 
   8   4   1       11.53       32.96     78.19 o 
   9   4   1       40.14      185.43     73.46 o 
  10   4   1       86.45      128.97     88.32 o 
  11   4   1       16.50       60.23     97.48 o 
  12   4   1        0.35       13.16     98.66 o 
  -9   5   1        8.12      169.84     91.94 o 
  -8   5   1       18.64      -43.01     89.87 o 
  -7   5   1        2.02        8.50     77.53 o 
  -6   5   1       99.54      102.73     77.45 o 
  -5   5   1        3.65      -66.66     66.66 o 
  -4   5   1      304.06      351.42     47.96 o 
  -3   5   1      374.00      370.12     46.04 o 
  -2   5   1       85.38      124.31     34.81 o 
  -1   5   1      574.14      592.06     41.76 o 
   0   5   1       87.47        2.88     50.63 o 
   1   5   1     4886.22     5151.89    124.31 o 
   2   5   1     2760.57     2591.21     98.29 o 
   3   5   1      591.88      566.19     43.16 o 
   4   5   1      281.54      295.18     39.24 o 
   5   5   1      300.75      326.52     40.20 o 
   6   5   1      531.85      585.33     53.95 o 
   7   5   1      815.95      825.97     65.85 o 
   8   5   1       68.70      123.50     73.98 o 
   9   5   1        0.39       38.28     82.26 o 
  10   5   1       21.37        8.13     88.69 o 
  11   5   1       77.41      124.09    100.59 o 
  12   5   1        2.42     -105.24    119.28 o 
  -9   6   1        0.07       23.28    100.59 o 
  -8   6   1        2.00       94.67     85.73 o 
  -7   6   1       84.33      222.09     86.91 o 
  -6   6   1       77.50     -100.14    100.14 o 
  -5   6   1        6.21       98.81     68.29 o 
  -4   6   1      354.75      427.25     49.59 o 
  -3   6   1      764.95      860.11     60.75 o 
  -2   6   1      709.29      670.47     54.91 o 
  -1   6   1      250.15      308.63     40.87 o 
   0   6   1        6.10      -10.05     46.49 o 
   1   6   1      359.83      266.73     40.72 o 
   2   6   1      474.45      517.64     46.26 o 
   3   6   1      420.11      441.73     46.86 o 
   4   6   1       18.98       36.14     47.30 o 
   5   6   1       15.93       79.67     59.79 o 
   6   6   1       32.90      -63.93     67.85 o 
   7   6   1      467.94      440.55     58.09 o 
   8   6   1       68.06       78.34     84.40 o 
   9   6   1       71.00       79.23     78.04 o 
  10   6   1       12.17      -77.67    103.32 o 
  11   6   1      197.42      435.38    109.60 o 
  12   6   1       37.85       -4.80    111.97 o 
  -8   7   1        0.75     -106.87    106.87 o 
  -7   7   1       16.96       38.95     96.37 o 
  -6   7   1       90.89       -2.36    100.66 o 
  -5   7   1       59.16       10.13     82.63 o 
  -4   7   1      231.96      227.48     51.88 o 
  -3   7   1      142.72      101.03     79.45 o 
  -2   7   1      504.59      527.39     56.32 o 
  -1   7   1      263.99      368.94     48.63 o 
   0   7   1      169.56      258.45     60.97 o 
   1   7   1        4.07       38.36     60.60 o 
   2   7   1       91.75        8.94     62.08 o 
   3   7   1      180.51      149.95     43.83 o 
   4   7   1        0.16       24.68     63.85 o 
   5   7   1       60.03      -30.67     72.50 o 
   6   7   1       16.95       40.72     69.62 o 
   7   7   1      368.16      337.01     60.53 o 
   8   7   1      174.23      277.22     97.78 o 
   9   7   1       42.33      -35.77     97.56 o 
  10   7   1       41.38      134.14     94.67 o 
  11   7   1      159.58      155.72     70.06 o 
  -7   8   1       28.19       62.30    114.18 o 
  -6   8   1       28.97       28.38    107.38 o 
  -5   8   1       38.68      141.97     91.94 o 
  -4   8   1        6.24       54.32     76.42 o 
  -3   8   1       46.78        7.32     76.20 o 
  -2   8   1      383.75      430.57     60.38 o 
  -1   8   1       41.44      -47.89     75.61 o 
   0   8   1        1.85       55.95     60.23 o 
   1   8   1        0.89      -62.75     62.75 o 
   2   8   1      112.85      143.60     68.44 o 
   3   8   1      260.19      286.46     51.44 o 
   4   8   1      536.94      533.01     59.49 o 
   5   8   1      647.36      618.89     63.78 o 
   6   8   1        0.29       88.02     78.34 o 
   7   8   1      223.11      343.74     65.18 o 
   8   8   1      201.17      281.95    102.80 o 
   9   8   1       31.02      -90.24    108.94 o 
  10   8   1        1.69      -99.92    108.12 o 
  11   8   1       27.88     -134.29    134.29 o 
  -6   9   1        1.80     -107.02    107.02 o 
  -5   9   1        5.49       92.75     82.85 o 
  -4   9   1        2.35     -100.59    100.59 o 
  -3   9   1       49.81      101.10     81.22 o 
  -2   9   1        2.26      -85.43     85.43 o 
  -1   9   1        5.48       47.52     78.49 o 
   0   9   1      184.03      165.47     50.63 o 
   1   9   1        3.44      -79.37     79.37 o 
   2   9   1      121.06       22.17     82.77 o 
   3   9   1      311.32      235.83     57.42 o 
   4   9   1      168.31      165.92     89.20 o 
   5   9   1       66.05       58.68     91.50 o 
   6   9   1       60.62       38.80     85.80 o 
   7   9   1      126.42      108.79     98.37 o 
   8   9   1      135.88       71.61    104.95 o 
   9   9   1       61.80      122.98     98.81 o 
  10   9   1        1.13      126.45    102.73 o 
  -4  10   1        0.15      -14.71    110.86 o 
  -3  10   1        2.07      -90.68     90.68 o 
  -2  10   1       30.82       81.07     85.14 o 
  -1  10   1       38.75      109.38     92.83 o 
   0  10   1      163.04      118.25    103.69 o 
   1  10   1       46.70       38.65     90.83 o 
   2  10   1      128.40      127.49     56.39 o 
   3  10   1       53.43       26.09     84.92 o 
   4  10   1       35.80      195.33     83.22 o 
   5  10   1       45.78       19.29     90.61 o 
   6  10   1        0.34     -103.69    103.69 o 
   7  10   1        1.56      -74.50    100.51 o 
   8  10   1       13.85      -31.11    105.46 o 
   9  10   1        6.79       62.75    112.56 o 
  -2  11   1        0.62      203.61    101.84 o 
  -1  11   1       34.58       10.57    107.02 o 
   0  11   1       47.61      175.53    103.99 o 
   1  11   1        0.57      -47.60    103.47 o 
   2  11   1        9.57      -54.17     95.49 o 
   3  11   1        0.93      -63.41     89.94 o 
   4  11   1       25.96       44.93     94.23 o 
   5  11   1       39.50     -115.14    115.14 o 
   6  11   1        0.06      -10.57     92.68 o 
   1  12   1        0.30      -32.59     99.70 o 
   2  12   1        0.94      108.05     99.99 o 
   3  12   1        3.12     -120.84    120.84 o 
  -3 -11   2        0.73       62.38     95.56 o 
  -2 -11   2        0.34      -95.63     95.86 o 
  -1 -11   2        7.91       47.30    101.99 o 
  -8 -10   2       15.73       99.92    106.13 o 
  -6 -10   2        2.60       83.96     86.54 o 
  -5 -10   2       61.09      -40.80    119.14 o 
  -4 -10   2        1.36      -53.43    102.06 o 
  -3 -10   2       16.33      -77.38     96.82 o 
  -2 -10   2        0.51      107.61     85.07 o 
  -1 -10   2        5.46       65.55     91.86 o 
   0 -10   2       47.62      -67.33    107.38 o 
   1 -10   2        5.02      -55.13    103.54 o 
   2 -10   2        7.09        7.17     97.63 o 
   3 -10   2       17.09      187.35    102.80 o 
  -9  -9   2       12.31       50.18    107.68 o 
  -8  -9   2       16.20     -113.45    113.45 o 
  -7  -9   2        2.03        0.07    103.32 o 
  -6  -9   2        3.93      -71.32     90.39 o 
  -5  -9   2       37.78       22.84    100.81 o 
  -4  -9   2       76.91        8.57     97.78 o 
  -3  -9   2      169.68      274.56     87.06 o 
  -2  -9   2        7.11      -84.55     84.55 o 
  -1  -9   2       71.89      145.45     90.90 o 
   0  -9   2       96.08      161.63     91.20 o 
   1  -9   2       96.18      162.44     97.04 o 
   2  -9   2       26.01      -59.12     93.49 o 
   3  -9   2        1.42     -101.40    101.40 o 
   4  -9   2        1.09      -66.52     92.97 o 
   5  -9   2       21.58     -113.30    113.30 o 
 -10  -8   2        8.50      -41.17    109.90 o 
  -9  -8   2       34.00     -110.05    110.05 o 
  -8  -8   2       34.95      142.42     87.80 o 
  -7  -8   2       16.22       35.11     81.15 o 
  -6  -8   2        0.54      124.75     77.08 o 
  -5  -8   2      130.34       66.00     90.46 o 
  -4  -8   2      295.26      354.23     65.85 o 
  -3  -8   2      157.27      221.20     81.74 o 
  -2  -8   2        4.96       51.07     75.61 o 
  -1  -8   2      277.42      321.42     56.98 o 
   0  -8   2      130.97      190.53     82.77 o 
   1  -8   2      145.46      153.28     81.52 o 
   2  -8   2       96.31      119.14     76.42 o 
   3  -8   2        0.08      -39.24     85.21 o 
   4  -8   2        5.68      -91.57     91.57 o 
   5  -8   2        6.05      -38.14     93.86 o 
   6  -8   2       15.38      201.02     98.29 o 
 -11  -7   2        3.05      139.31    115.07 o 
 -10  -7   2        1.43      149.22    102.43 o 
  -9  -7   2       54.80      -44.86    108.05 o 
  -8  -7   2      283.48      447.79     99.33 o 
  -7  -7   2      238.82      223.56     88.91 o 
  -6  -7   2      320.92      388.15     95.12 o 
  -5  -7   2      318.07      331.54     58.98 o 
  -4  -7   2      278.31      262.44     57.42 o 
  -3  -7   2      268.64      128.15     80.93 o 
  -2  -7   2      176.43      210.26     68.29 o 
  -1  -7   2        0.10      155.87     56.54 o 
   0  -7   2        4.23       98.37     60.23 o 
   1  -7   2      334.19      284.24     55.80 o 
   2  -7   2       63.97       13.01     77.75 o 
   3  -7   2        2.39       73.76     76.27 o 
   4  -7   2       16.91        6.65     73.76 o 
   5  -7   2       33.83       40.13     85.51 o 
   6  -7   2       38.12       91.13     94.01 o 
   7  -7   2       14.80       35.62    101.40 o 
 -11  -6   2       24.69       -7.54    110.78 o 
 -10  -6   2       39.92       93.79    105.09 o 
  -9  -6   2       66.37       61.27     93.19 o 
  -8  -6   2      357.05      260.59    105.02 o 
  -7  -6   2      390.92      379.65     61.05 o 
  -6  -6   2       17.71      -44.05     77.38 o 
  -5  -6   2       29.61      155.13     62.60 o 
  -4  -6   2      497.62      494.65     53.95 o 
  -3  -6   2      415.31      490.36     47.52 o 
  -2  -6   2      208.80      202.94     42.05 o 
  -1  -6   2       12.05       51.81     58.31 o 
   0  -6   2        5.86        2.36     60.31 o 
   1  -6   2      193.57      149.88     45.01 o 
   2  -6   2      276.94      246.18     47.30 o 
   3  -6   2      432.74      379.28     56.69 o 
   4  -6   2        0.76       63.19     69.18 o 
   5  -6   2       87.30       67.40     88.91 o 
   6  -6   2       74.20       64.08     92.60 o 
   7  -6   2       34.92      170.43     84.62 o 
   8  -6   2       16.32        6.43    106.94 o 
 -12  -5   2      133.58      122.24    123.64 o 
 -11  -5   2       60.65       84.47    115.59 o 
 -10  -5   2      132.15      114.48    105.83 o 
  -9  -5   2       32.10       19.44     87.58 o 
  -8  -5   2      153.26       14.63     90.39 o 
  -7  -5   2      324.60      378.69     57.87 o 
  -6  -5   2       98.08      154.68     60.60 o 
  -5  -5   2      110.06       50.85     66.15 o 
  -4  -5   2        8.80      -25.79     60.16 o 
  -3  -5   2      328.11      349.94     42.94 o 
  -2  -5   2      244.40      245.96     37.69 o 
  -1  -5   2       15.64       26.46     46.41 o 
   0  -5   2      157.17      163.41     36.88 o 
   1  -5   2      829.70      728.41     52.62 o 
   2  -5   2     1101.24     1294.90     98.37 o 
   3  -5   2     1107.58     1006.00     90.31 o 
   4  -5   2      176.82       71.17     47.74 o 
   5  -5   2       61.81       35.92     74.05 o 
   6  -5   2      390.18      408.77     66.59 o 
   7  -5   2       58.53       38.80     85.80 o 
   8  -5   2        0.05      -88.10    106.57 o 
   9  -5   2        3.07       46.41     92.97 o 
 -12  -4   2       29.99     -112.78    118.40 o 
 -11  -4   2       49.24       32.59    105.46 o 
 -10  -4   2       14.88      -25.50     94.67 o 
  -9  -4   2       37.83       92.68     79.23 o 
  -8  -4   2       54.66      -54.47     75.83 o 
  -7  -4   2      388.80      374.41     54.62 o 
  -6  -4   2      273.37      281.51     46.93 o 
  -5  -4   2       32.25       -1.26     63.56 o 
  -4  -4   2      161.23      174.27     36.07 o 
  -3  -4   2      612.11      542.10     43.90 o 
  -2  -4   2     3334.25     3535.57    110.86 o 
  -1  -4   2      930.07      845.70     71.54 o 
   0  -4   2      733.23      772.98     60.97 o 
   1  -4   2      220.26      165.33     37.10 o 
   2  -4   2      402.54      370.93     43.38 o 
   3  -4   2     1268.98     1238.36     86.10 o 
   4  -4   2       55.63      -47.45     66.74 o 
   5  -4   2       56.33       42.64     60.16 o 
   6  -4   2       21.69      150.92     73.61 o 
   7  -4   2       59.11       31.78     84.62 o 
   8  -4   2       20.03       82.48     91.57 o 
   9  -4   2        0.26       -0.07     86.10 o 
 -12  -3   2        4.35       34.07    106.35 o 
 -11  -3   2       39.37      -44.64    101.84 o 
 -10  -3   2       55.17      195.41     95.78 o 
  -9  -3   2        7.04       -8.35     84.77 o 
  -8  -3   2        1.53       73.46     62.97 o 
  -7  -3   2      334.04      372.78     50.63 o 
  -6  -3   2     1271.81     1265.63     93.79 o 
  -5  -3   2     1599.32     1466.58     89.57 o 
  -4  -3   2      692.13      727.60     63.19 o 
  -3  -3   2     1059.20      922.86     67.77 o 
  -2  -3   2     2320.60     2309.33     85.66 o 
  -1  -3   2     4467.84     4771.50    107.98 o 
   0  -3   2      700.42      581.79     55.72 o 
   1  -3   2      394.41      437.60     35.47 o 
   2  -3   2       95.82       97.56     31.56 o 
   3  -3   2       47.71      121.50     47.08 o 
   4  -3   2       82.07       80.41     52.92 o 
   5  -3   2        2.92      -30.01     60.23 o 
   6  -3   2       22.77      -34.22     65.70 o 
   7  -3   2      113.65       43.68     81.22 o 
   8  -3   2      138.22      126.38     91.94 o 
   9  -3   2        0.12      -30.67     92.38 o 
  10  -3   2       69.71       92.75    107.83 o 
 -12  -2   2        4.41      175.45     95.04 o 
 -11  -2   2       68.57      -27.79    100.73 o 
 -10  -2   2      120.79      181.73     82.92 o 
  -9  -2   2      156.21      195.33     56.54 o 
  -8  -2   2       28.34       60.60     68.66 o 
  -7  -2   2      468.47      460.06     56.17 o 
  -6  -2   2     2410.79     2250.57    111.30 o 
  -5  -2   2     1184.36     1072.08     78.04 o 
  -4  -2   2     1917.44     2088.87     84.25 o 
  -3  -2   2      514.00      551.26     52.99 o 
  -2  -2   2     4439.23     4505.51     97.85 o 
  -1  -2   2     2267.53     2283.68     69.40 o 
   0  -2   2     2116.25     2100.03     66.22 o 
   1  -2   2      207.77      217.73     26.90 o 
   2  -2   2        0.38      -42.79     42.79 o 
   3  -2   2      105.62       38.87     47.60 o 
   4  -2   2      302.32      268.79     36.21 o 
   5  -2   2       25.08      -18.03     48.93 o 
   6  -2   2       73.23       30.74     69.84 o 
   7  -2   2      280.50      231.62     54.54 o 
   8  -2   2      358.76      392.14     62.67 o 
   9  -2   2       67.78       56.17     95.86 o 
  10  -2   2      124.92      127.56    108.57 o 
 -12  -1   2       21.18       86.84    104.80 o 
 -11  -1   2       89.02      267.54     99.11 o 
 -10  -1   2      276.01      252.09     67.85 o 
  -9  -1   2      375.57      420.08     64.45 o 
  -8  -1   2      143.53      191.12     47.08 o 
  -7  -1   2      273.98      267.54     49.22 o 
  -6  -1   2      682.86      911.55     81.59 o 
  -5  -1   2      498.43      434.34     39.84 o 
  -4  -1   2       89.81       48.33     40.80 o 
  -3  -1   2      494.16      568.93     50.70 o 
  -2  -1   2      105.33      108.94     22.32 o 
  -1  -1   2       26.69       26.38     17.74 o 
   0  -1   2      231.86      238.20     21.58 o 
   1  -1   2     5590.53     5527.33     91.50 o 
   2  -1   2     1501.96     1362.01     58.90 o 
   3  -1   2     5120.86     5087.00    113.08 o 
   4  -1   2     3883.37     4091.19    115.59 o 
   5  -1   2      416.50      382.91     43.60 o 
   6  -1   2      166.19      177.60     42.87 o 
   7  -1   2      754.14      682.30     63.48 o 
   8  -1   2      180.95      132.14     91.05 o 
   9  -1   2      100.99      192.45     84.92 o 
  10  -1   2       43.47      107.83     90.16 o 
  11  -1   2        7.05       89.94     90.02 o 
 -12   0   2        0.30       -5.10    109.75 o 
 -11   0   2       66.25       46.40     75.19 o 
 -10   0   2      138.99      120.50     71.33 o 
  -9   0   2      286.87      298.92     45.12 o 
  -8   0   2       52.90       27.07     53.17 o 
  -7   0   2        0.80      -31.85     43.65 o 
  -6   0   2       49.01      129.09     39.47 o 
  -5   0   2      861.47      862.01     48.78 o 
  -4   0   2     1098.89     1015.63     44.25 o 
  -2   0   2      543.38      530.44     28.59 o 
  -1   0   2     7215.83     6854.72     70.58 o 
   0   0   2     1125.38      999.49     27.41 o 
   1   0   2     2662.47     2498.80     39.56 o 
   2   0   2     3103.10     3041.65     90.68 o 
   3   0   2     2222.79     2377.70     53.69 o 
   4   0   2     2770.35     2588.68     63.40 o 
   5   0   2     1762.79     1674.62     85.80 o 
   6   0   2      168.02      175.34     27.93 o 
   7   0   2      108.53      100.52     30.69 o 
   8   0   2      747.70      717.18     48.46 o 
   9   0   2       11.41       19.40     89.54 o 
  10   0   2       19.12       -4.76    125.09 o 
  11   0   2        3.73       52.95     75.42 o 
  12   0   2       13.80      186.46     97.33 o 
 -11   1   2        1.67      -35.70    101.40 o 
 -10   1   2       75.12       77.45     88.61 o 
  -9   1   2      172.35      251.57     63.71 o 
  -8   1   2       24.49      -17.89     70.80 o 
  -7   1   2       20.51       53.88     61.42 o 
  -6   1   2      186.40      207.90     40.65 o 
  -5   1   2      410.04      452.30     41.24 o 
  -4   1   2     1786.90     1867.89     79.37 o 
  -3   1   2       50.32       37.03     24.17 o 
  -2   1   2      545.64      592.95     41.68 o 
  -1   1   2    13785.56    13730.93    121.13 o 
   0   1   2     3111.61     3923.58     60.90 o 
   1   1   2    12448.78    11376.81    106.72 o 
   2   1   2      374.35      436.12     37.69 o 
   3   1   2       43.38       57.42     22.17 o 
   4   1   2     1145.21     1176.21     65.85 o 
   5   1   2     1614.75     1798.72     85.14 o 
   6   1   2       43.03       58.90     51.88 o 
   7   1   2      158.79      146.55     43.46 o 
   8   1   2        9.50       25.72     65.70 o 
   9   1   2       59.50       98.81     80.78 o 
  10   1   2      101.49       -7.39     94.53 o 
  11   1   2       14.38       28.68     89.43 o 
  12   1   2       26.44       31.93    114.70 o 
 -11   2   2        9.19      -83.00    100.73 o 
 -10   2   2        5.44       -6.43     90.46 o 
  -9   2   2      152.94      132.29     91.13 o 
  -8   2   2      556.83      499.38     67.25 o 
  -7   2   2      209.76      150.40     49.30 o 
  -6   2   2      132.39      180.92     60.60 o 
  -5   2   2     1538.95     1445.67     91.20 o 
  -4   2   2     1700.85     1690.67     81.74 o 
  -3   2   2     1965.81     1994.93     74.20 o 
  -2   2   2     2429.19     2360.99     74.28 o 
  -1   2   2     3678.98     3521.97     73.31 o 
   0   2   2      415.04      445.06     33.70 o 
   1   2   2    10481.61    10772.49    115.37 o 
   2   2   2     4608.54     4910.07     89.13 o 
   3   2   2     1790.32     1829.02     64.82 o 
   4   2   2      392.82      297.69     32.22 o 
   5   2   2     1411.46     1555.79     78.27 o 
   6   2   2       63.93       -3.25     58.75 o 
   7   2   2       66.22       49.74     62.15 o 
   8   2   2      253.99      190.01     50.85 o 
   9   2   2       39.31      103.76     80.19 o 
  10   2   2      223.58      243.45     64.45 o 
  11   2   2       32.96      -96.15    113.59 o 
  12   2   2        3.58      137.83     94.82 o 
 -10   3   2       11.01      -57.35     99.03 o 
  -9   3   2       27.58      -37.84     98.00 o 
  -8   3   2      180.12      171.90     56.24 o 
  -7   3   2      414.99      428.80     58.53 o 
  -6   3   2       62.76       20.40     61.71 o 
  -5   3   2      924.62     1003.86     85.66 o 
  -4   3   2     2216.98     2213.33    102.21 o 
  -3   3   2     3082.52     3036.71     99.03 o 
  -2   3   2      520.65      442.99     34.96 o 
  -1   3   2      509.64      527.32     47.30 o 
   0   3   2      453.61      424.66     40.87 o 
   1   3   2       59.35       55.95     21.36 o 
   2   3   2     2480.34     2511.83     75.09 o 
   3   3   2      716.35      718.81     53.73 o 
   4   3   2     2656.61     2940.26     94.08 o 
   5   3   2     1599.46     1726.81     88.02 o 
   6   3   2     1430.09     1381.67     94.45 o 
   7   3   2      472.41      459.99     52.18 o 
   8   3   2      813.89      757.02     65.11 o 
   9   3   2      269.28      350.46     61.42 o 
  10   3   2      262.68      352.68     66.81 o 
  11   3   2       51.58       96.23     97.63 o 
  12   3   2       19.50     -112.04    112.04 o 
 -10   4   2       46.87      157.64    100.22 o 
  -9   4   2       10.28      100.14     80.34 o 
  -8   4   2      237.12      236.65     65.92 o 
  -7   4   2       36.42      105.83     72.21 o 
  -6   4   2      192.23      151.36     73.98 o 
  -5   4   2        0.38       29.86     55.80 o 
  -4   4   2       17.74      -54.10     54.10 o 
  -3   4   2     1116.51     1270.14     77.82 o 
  -2   4   2      977.30     1020.71     65.63 o 
  -1   4   2      629.39      597.75     54.32 o 
   0   4   2      760.92      744.45     56.61 o 
   1   4   2     1447.98     1497.62     67.18 o 
   2   4   2     1813.79     1852.74     74.13 o 
   3   4   2     2105.12     2334.83     85.95 o 
   4   4   2      277.06      207.08     35.84 o 
   5   4   2     2056.37     2202.09     96.82 o 
   6   4   2      745.53      676.61     56.17 o 
   7   4   2      439.99      401.31     52.25 o 
   8   4   2      417.92      409.95     62.52 o 
   9   4   2      174.12      108.20     55.13 o 
  10   4   2      139.91      169.61     58.98 o 
  11   4   2       62.24      -63.85    105.17 o 
  12   4   2        1.13      122.24    103.17 o 
  -9   5   2        1.60       55.87     99.11 o 
  -8   5   2      107.34       86.25    101.32 o 
  -7   5   2        9.69       -2.51     83.51 o 
  -6   5   2        2.44       97.11     62.30 o 
  -5   5   2        7.32      -53.21     60.82 o 
  -4   5   2      198.43      181.44     40.28 o 
  -3   5   2      224.90      192.82     40.87 o 
  -2   5   2       13.31        7.69     48.26 o 
  -1   5   2     2057.91     2236.38     93.79 o 
   0   5   2       77.58      102.43     29.78 o 
   1   5   2     2284.04     2278.81     92.16 o 
   2   5   2     1128.43     1016.05     69.77 o 
   3   5   2     2143.14     2062.26     92.68 o 
   4   5   2      245.83      254.75     35.55 o 
   5   5   2      863.16      801.21     75.09 o 
   6   5   2      364.02      449.20     49.00 o 
   7   5   2       70.79       -8.35     74.64 o 
   8   5   2        0.18       28.23     68.66 o 
   9   5   2       12.47      -18.70     83.00 o 
  10   5   2       88.17      206.71     93.86 o 
  11   5   2       30.10      -47.82    112.48 o 
  12   5   2        7.06     -113.45    113.45 o 
  -9   6   2        0.37     -108.72    108.72 o 
  -8   6   2       45.00      130.52     84.18 o 
  -7   6   2        0.41      -81.89     81.89 o 
  -6   6   2      114.69      174.49     83.59 o 
  -5   6   2        0.07       51.51     66.74 o 
  -4   6   2       23.17       62.75     64.37 o 
  -3   6   2      735.81      653.77     58.61 o 
  -2   6   2      794.14      705.58     54.99 o 
  -1   6   2      397.12      379.95     43.38 o 
   0   6   2      176.76      145.96     37.10 o 
   1   6   2     1394.53     1524.82     87.73 o 
   2   6   2     1108.37     1198.01     80.63 o 
   3   6   2      683.26      543.95     50.26 o 
   4   6   2      258.54      273.75     42.42 o 
   5   6   2       60.12       80.56     62.45 o 
   6   6   2      285.42      239.60     48.70 o 
   7   6   2        1.21      -68.88     69.25 o 
   8   6   2       12.80      -96.82     96.82 o 
   9   6   2        6.26       92.01     77.75 o 
  10   6   2        9.44      -43.68     92.23 o 
  11   6   2       78.32      133.62     97.26 o 
  12   6   2       24.00       45.01    115.96 o 
  -8   7   2        4.52       99.77     92.83 o 
  -7   7   2       48.25       58.46    104.13 o 
  -6   7   2      230.60      242.11     62.89 o 
  -5   7   2        1.24      -90.98     90.98 o 
  -4   7   2      199.77      221.64     55.72 o 
  -3   7   2      661.53      600.04     61.56 o 
  -2   7   2      222.80      251.87     51.73 o 
  -1   7   2      414.84      423.77     50.63 o 
   0   7   2      201.01      229.85     40.65 o 
   1   7   2        1.26       60.90     52.69 o 
   2   7   2        5.50       21.14     60.60 o 
   3   7   2      574.85      537.37     53.14 o 
   4   7   2       27.91       89.35     56.39 o 
   5   7   2        4.93       42.20     56.54 o 
   6   7   2      317.16      316.83     52.92 o 
   7   7   2      135.95       60.82     85.58 o 
   8   7   2      103.15      163.41     82.26 o 
   9   7   2       46.83       87.87     84.47 o 
  10   7   2       75.45      160.82     96.96 o 
  11   7   2       88.22      213.07    111.97 o 
  12   7   2      104.96      275.45    135.91 o 
  -7   8   2       15.54      -57.72    113.74 o 
  -6   8   2       63.39       15.45    103.39 o 
  -5   8   2       47.64       -2.66     94.67 o 
  -4   8   2        0.11       63.93     82.85 o 
  -3   8   2       32.04       10.42     84.47 o 
  -2   8   2      127.77      108.57     78.49 o 
  -1   8   2      142.67      147.07     50.85 o 
   0   8   2        0.42      106.94     58.02 o 
   1   8   2       54.38       38.14     66.88 o 
   2   8   2      121.77      199.47     73.31 o 
   3   8   2      229.05      202.65     49.30 o 
   4   8   2      288.75      301.68     51.73 o 
   5   8   2        0.25       21.43     81.00 o 
   6   8   2      162.72       55.87     86.17 o 
   7   8   2      268.08      245.51     97.26 o 
   8   8   2      224.19      260.89    103.76 o 
   9   8   2       56.48       91.35     90.98 o 
  10   8   2       27.88       22.10    102.14 o 
  11   8   2       18.78       85.66    110.64 o 
  -6   9   2        9.54      -47.45    105.46 o 
  -5   9   2       44.44      135.54     89.43 o 
  -4   9   2       32.04        5.84     88.83 o 
  -3   9   2       12.19      -46.04     85.43 o 
  -2   9   2        0.64       32.30     70.21 o 
  -1   9   2        7.45      -36.81     82.63 o 
   0   9   2        5.86       75.24     64.59 o 
   1   9   2      132.36       73.61     77.23 o 
   2   9   2       19.34       79.15     77.38 o 
   3   9   2       73.53       81.30     83.74 o 
   4   9   2      163.83      192.67     78.78 o 
   5   9   2      146.67      196.66     87.13 o 
   6   9   2      382.26      255.79     67.92 o 
   7   9   2       97.47      209.97     96.45 o 
   8   9   2      224.74      336.20    103.17 o 
   9   9   2       17.35      -83.07    115.14 o 
  10   9   2        2.65      128.08     98.52 o 
  -5  10   2       12.31       80.04    109.68 o 
  -4  10   2        3.64       10.05     92.90 o 
  -3  10   2       19.91        9.24    103.62 o 
  -2  10   2       50.21       94.67     81.44 o 
  -1  10   2       51.17      -98.52     98.52 o 
   0  10   2      111.45       80.11     98.44 o 
   1  10   2       71.24      102.43     79.60 o 
   2  10   2        0.28      -90.98     93.71 o 
   3  10   2      185.92      236.57     59.12 o 
   4  10   2      123.97       90.98     97.92 o 
   5  10   2        0.17      -84.18     84.33 o 
   6  10   2        9.93       87.21     80.19 o 
   7  10   2        4.31      231.32     89.06 o 
   8  10   2       24.12     -114.55    114.55 o 
   9  10   2       16.10       63.63    100.59 o 
  10  10   2       16.98     -124.31    124.31 o 
  -3  11   2       17.39       75.61     97.04 o 
  -2  11   2       21.11      -48.48    119.28 o 
  -1  11   2       26.83      -15.74    108.49 o 
   0  11   2        4.31        3.55    109.16 o 
   1  11   2       62.89      175.45     94.01 o 
   2  11   2       34.71      -74.35    107.46 o 
   3  11   2       72.46      -20.62    103.76 o 
   4  11   2       38.96     -106.57    106.57 o 
   5  11   2        1.64      -34.00    105.76 o 
   6  11   2        0.02     -100.73    100.73 o 
   7  11   2        0.33       20.03    113.08 o 
   9  11   2        0.93      -37.03    108.35 o 
   0  12   2        6.45       72.13    109.53 o 
   1  12   2        2.47      -53.95    111.38 o 
   2  12   2        0.37       23.95     98.52 o 
   3  12   2        2.89       99.92     87.58 o 
   4  12   2        8.16      -57.42    107.02 o 
  -8 -10   3       10.38       96.82    124.09 o 
  -5 -10   3       62.95      191.05    103.47 o 
  -4 -10   3        0.03      -57.72    113.67 o 
  -3 -10   3        0.91     -103.91    103.91 o 
  -2 -10   3        0.07       43.46     89.43 o 
  -1 -10   3       12.75     -103.47    103.47 o 
   0 -10   3       22.46       33.26    109.45 o 
   1 -10   3        9.41      105.32    104.80 o 
   2 -10   3        4.96      -99.85    108.05 o 
  -9  -9   3       28.69      248.77    109.08 o 
  -8  -9   3        7.35     -115.81    115.81 o 
  -7  -9   3        0.17      -51.51    108.94 o 
  -6  -9   3        6.83      -20.32     99.48 o 
  -5  -9   3      100.71      -20.99     98.15 o 
  -4  -9   3        0.18       35.33     88.98 o 
  -3  -9   3        5.90      -89.65     89.65 o 
  -2  -9   3        6.05      -99.40     99.40 o 
  -1  -9   3       23.84        6.87     87.87 o 
   0  -9   3      102.76       95.63    102.29 o 
   1  -9   3       36.50      123.72     92.68 o 
   2  -9   3        8.27      -88.32    100.07 o 
   3  -9   3        8.84       -5.62    100.81 o 
   4  -9   3       69.46     -119.14    119.14 o 
 -10  -8   3        6.06       53.95    109.75 o 
  -9  -8   3        7.08       19.66     99.40 o 
  -8  -8   3       26.40      -66.29    107.61 o 
  -7  -8   3        1.07       18.33     88.69 o 
  -6  -8   3        2.76      -72.13     92.09 o 
  -5  -8   3      135.42      187.13     86.03 o 
  -4  -8   3      172.35      169.32     61.12 o 
  -3  -8   3       89.31      -20.40     89.72 o 
  -2  -8   3       59.30       75.97     87.13 o 
  -1  -8   3      241.54      286.16     93.56 o 
   0  -8   3      181.49      102.14    102.88 o 
   1  -8   3      101.67      162.44     85.43 o 
   2  -8   3       20.96      116.84     82.70 o 
   3  -8   3        0.65      154.39     81.44 o 
   4  -8   3       47.59      -25.79     95.56 o 
   5  -8   3        1.89       23.50     87.73 o 
 -11  -7   3        4.58      -12.34    121.06 o 
 -10  -7   3        1.11       54.25     91.57 o 
  -9  -7   3      107.86      -26.98    115.14 o 
  -8  -7   3      144.83       22.91    104.72 o 
  -7  -7   3       87.74       47.00     93.49 o 
  -6  -7   3       42.66      -77.82    104.06 o 
  -5  -7   3      229.46      173.46     95.86 o 
  -4  -7   3      446.55      535.15     63.48 o 
  -3  -7   3      419.29      382.09     61.64 o 
  -2  -7   3       82.51       16.55     77.97 o 
  -1  -7   3        9.76      -40.06     66.22 o 
   0  -7   3      112.85      -28.23     86.99 o 
   1  -7   3        7.03       81.15     73.91 o 
   2  -7   3       19.04       94.08     71.32 o 
   3  -7   3       18.28       58.68     87.58 o 
   4  -7   3       59.95      138.57     86.47 o 
   5  -7   3        5.23       95.93     82.77 o 
   6  -7   3        5.04       26.68     98.00 o 
   7  -7   3        3.35       24.46    107.83 o 
 -11  -6   3        7.40      -80.41    121.57 o 
 -10  -6   3        5.48     -116.48    116.48 o 
  -9  -6   3       47.57      111.23    106.28 o 
  -8  -6   3      268.88      212.85     66.66 o 
  -7  -6   3      120.81       39.17     98.29 o 
  -6  -6   3       15.06      112.19     75.90 o 
  -5  -6   3      544.61      496.13     62.45 o 
  -4  -6   3      761.56      865.44     64.96 o 
  -3  -6   3      356.54      464.13     52.62 o 
  -2  -6   3       19.42      -70.43     70.43 o 
  -1  -6   3        0.15      -41.46     64.15 o 
   0  -6   3       43.78        7.98     67.70 o 
   1  -6   3      237.85      299.24     45.38 o 
   2  -6   3      228.87      299.61     75.46 o 
   3  -6   3      594.48      437.15     61.79 o 
   4  -6   3      103.49      120.02     75.61 o 
   5  -6   3      155.29      237.31     85.36 o 
   6  -6   3      110.19      135.69    113.00 o 
   7  -6   3       34.37       24.54     98.96 o 
   8  -6   3       11.57       21.14    103.25 o 
 -11  -5   3       97.74      212.26    121.43 o 
 -10  -5   3       30.96       60.82    111.45 o 
  -9  -5   3       63.67        4.29    105.61 o 
  -8  -5   3      307.24      224.75     62.89 o 
  -7  -5   3      507.87      583.63     67.77 o 
  -6  -5   3       33.39       23.80     68.14 o 
  -5  -5   3      217.78      132.44     73.46 o 
  -4  -5   3       81.09       22.69     62.30 o 
  -3  -5   3       99.58       36.73     65.63 o 
  -2  -5   3      124.36       12.93     58.24 o 
  -1  -5   3      145.56      184.54     37.62 o 
   0  -5   3      137.68      123.94     38.58 o 
   1  -5   3      603.30      649.85     52.47 o 
   2  -5   3      832.49      643.57     71.47 o 
   3  -5   3       17.74      -11.09     70.43 o 
   4  -5   3      401.32      362.58     55.21 o 
   5  -5   3      100.10      223.64     89.06 o 
   6  -5   3      185.85      184.76     92.46 o 
   7  -5   3       49.94       80.93     87.95 o 
   8  -5   3        0.84      -23.65     87.65 o 
 -12  -4   3       90.82      232.51    124.24 o 
 -11  -4   3      101.75      144.34    112.56 o 
 -10  -4   3       24.88       11.90     95.49 o 
  -9  -4   3       63.16       24.02     88.24 o 
  -8  -4   3       80.41        1.92     84.18 o 
  -7  -4   3      600.03      626.35     66.07 o 
  -6  -4   3       46.99       61.56     60.09 o 
  -5  -4   3        6.20       52.33     59.94 o 
  -4  -4   3        0.23        4.58     53.21 o 
  -3  -4   3      975.93     1066.68     81.59 o 
  -2  -4   3      631.98      647.64     48.41 o 
  -1  -4   3       35.37       32.89     45.53 o 
   0  -4   3      227.82      213.07     36.07 o 
   1  -4   3     1397.43     1243.98     85.51 o 
   2  -4   3     2285.51     2225.59    109.82 o 
   3  -4   3      326.61      306.93     45.08 o 
   4  -4   3      127.51      183.29     63.71 o 
   5  -4   3        2.21        2.29     68.29 o 
   6  -4   3      489.09      422.96     64.67 o 
   7  -4   3       31.77        3.77     97.48 o 
   8  -4   3        2.74      -97.48     97.48 o 
   9  -4   3        3.27      154.76     88.91 o 
 -12  -3   3        6.23      100.66    114.11 o 
 -11  -3   3       74.92       -3.77    101.84 o 
 -10  -3   3        5.28      -77.75     90.39 o 
  -9  -3   3       35.44       32.37     83.07 o 
  -8  -3   3       14.92      -76.34     76.34 o 
  -7  -3   3     1118.68      995.80     70.21 o 
  -6  -3   3      547.93      610.90     55.72 o 
  -5  -3   3      135.76      103.32     38.21 o 
  -4  -3   3      504.58      521.40     44.05 o 
  -3  -3   3     2013.96     2107.79     90.24 o 
  -2  -3   3     4510.19     4648.52    121.94 o 
  -1  -3   3     1803.46     1748.16     86.77 o 
   0  -3   3     1086.98     1205.18     68.73 o 
   1  -3   3       42.49       -5.62     49.74 o 
   2  -3   3     2835.12     2929.62    105.32 o 
   3  -3   3      771.10      848.21     72.72 o 
   4  -3   3       54.74       -3.03     55.06 o 
   5  -3   3        4.26       29.86     61.49 o 
   6  -3   3       38.19       20.62     70.36 o 
   7  -3   3        0.12       -8.87     75.31 o 
   8  -3   3      125.84        7.76     90.02 o 
   9  -3   3        0.05      -64.30     90.61 o 
  10  -3   3        5.18      -39.76    106.35 o 
 -12  -2   3        0.16      -90.02    105.24 o 
 -11  -2   3       24.69       77.31    107.09 o 
 -10  -2   3       77.18      101.18     93.27 o 
  -9  -2   3       34.27       12.56     81.67 o 
  -8  -2   3        6.86      192.08     62.15 o 
  -7  -2   3     1154.26     1080.35    102.65 o 
  -6  -2   3      465.77      447.65     50.77 o 
  -5  -2   3     2074.74     2048.29     99.85 o 
  -4  -2   3     1087.00      929.51     71.69 o 
  -3  -2   3     3619.05     3487.16    103.39 o 
  -2  -2   3     1374.50     1138.96     64.82 o 
  -1  -2   3     1277.76     1175.25     60.90 o 
   0  -2   3      105.85      120.47     26.53 o 
   1  -2   3      860.72      863.59     57.50 o 
   2  -2   3     3811.38     4068.58    107.83 o 
   3  -2   3      345.15      309.07     35.11 o 
   4  -2   3        1.41      -50.48     50.48 o 
   5  -2   3       78.73       73.02     39.10 o 
   6  -2   3       47.76      136.87     59.27 o 
   7  -2   3      430.13      374.92     61.79 o 
   8  -2   3      191.92       72.06     92.38 o 
   9  -2   3       35.44       81.15     88.24 o 
  10  -2   3       47.50      144.63    112.26 o 
 -12  -1   3        0.41      -12.34    107.90 o 
 -11  -1   3       80.67       96.23    103.10 o 
 -10  -1   3      222.24      217.95     62.30 o 
  -9  -1   3      272.30      377.07     63.78 o 
  -8  -1   3       16.72       31.78     80.93 o 
  -7  -1   3      529.54      485.41     55.13 o 
  -6  -1   3      995.58      908.30     88.61 o 
  -5  -1   3     1276.97     1079.91     79.30 o 
  -4  -1   3      766.25      980.73     64.15 o 
  -3  -1   3     2639.87     2627.57     85.21 o 
  -2  -1   3     1228.43     1216.49     60.60 o 
  -1  -1   3     1724.72     1754.89     64.59 o 
   0  -1   3       21.21       35.25     30.08 o 
   1  -1   3     1196.98     1140.07     55.13 o 
   2  -1   3     1034.78     1138.66     58.09 o 
   3  -1   3     1122.95     1271.40     70.14 o 
   4  -1   3     1209.71     1147.98     74.42 o 
   5  -1   3       87.85      102.58     57.50 o 
   6  -1   3      533.53      451.34     53.88 o 
   7  -1   3      316.16      356.30     57.42 o 
   8  -1   3      425.59      397.54     63.12 o 
   9  -1   3       87.18      -41.24    100.59 o 
  10  -1   3       34.58      101.69     94.16 o 
  11  -1   3        5.47      117.58    107.75 o 
 -12   0   3        7.75       22.10    109.97 o 
 -11   0   3      112.63       15.17     81.24 o 
 -10   0   3      145.38      182.99    110.71 o 
  -9   0   3      420.99      401.18     46.06 o 
  -8   0   3       18.43       70.89     55.10 o 
  -7   0   3      117.24      153.65     45.75 o 
  -6   0   3     1110.29     1138.02     72.35 o 
  -5   0   3     1074.49     1291.57     69.18 o 
  -4   0   3      999.68     1413.87    124.42 o 
  -3   0   3       86.13      103.19     20.21 o 
  -2   0   3       31.66      -15.56     34.85 o 
  -1   0   3     1098.13     1095.61     34.54 o 
   0   0   3     7411.01     6739.60     78.12 o 
   1   0   3     1651.43     1549.30     48.85 o 
   2   0   3       34.71       44.28     22.96 o 
   3   0   3     2337.69     2305.48     57.43 o 
   4   0   3     5199.42     5540.77     92.60 o 
   5   0   3      880.93      905.69    109.57 o 
   6   0   3      278.22      279.41     32.24 o 
   7   0   3      834.84      891.21     54.58 o 
   8   0   3      237.87      285.66     40.08 o 
   9   0   3       39.72       39.59     58.56 o 
  10   0   3        0.17       74.00     80.26 o 
  11   0   3        1.56       98.83     61.69 o 
  12   0   3        2.40       29.41    103.91 o 
 -11   1   3        9.98      -43.60    108.94 o 
 -10   1   3       37.33      -27.57    103.76 o 
  -9   1   3      156.03       91.27     96.45 o 
  -8   1   3       27.13      171.31     68.51 o 
  -7   1   3       10.47       56.24     60.90 o 
  -6   1   3      117.10      124.97     39.84 o 
  -5   1   3      804.08      906.67     72.50 o 
  -4   1   3      121.52      130.07     29.64 o 
  -3   1   3      434.48      507.95     50.48 o 
  -2   1   3     1075.09     1247.16     55.87 o 
  -1   1   3    40728.04    40979.57    237.16 o 
   0   1   3     5641.17     5373.98     84.99 o 
   1   1   3        1.20      -29.56     29.56 o 
   2   1   3      580.22      566.27     43.01 o 
   3   1   3     3748.19     3986.03     96.45 o 
   4   1   3     1391.13     1250.93     67.55 o 
   5   1   3      329.51      322.38     38.80 o 
   6   1   3       59.80      106.79     52.40 o 
   7   1   3       45.74       68.51     58.16 o 
   8   1   3      228.81      179.15     52.18 o 
   9   1   3      332.02      279.22     64.96 o 
  10   1   3        0.26       83.81     79.67 o 
  11   1   3        0.22     -101.99    101.99 o 
  12   1   3       15.45        6.21    122.76 o 
 -11   2   3        0.57       29.19    103.84 o 
 -10   2   3        8.23      -29.64    100.07 o 
  -9   2   3      493.93      398.43     69.32 o 
  -8   2   3        0.54      -70.65     81.30 o 
  -7   2   3       24.41      112.04     60.68 o 
  -6   2   3        0.69       64.52     59.05 o 
  -5   2   3     1537.67     1433.10     90.16 o 
  -4   2   3     1836.47     1919.48     90.16 o 
  -3   2   3      937.38      892.48     62.23 o 
  -2   2   3       92.38       62.82     24.68 o 
  -1   2   3      346.12      325.11     28.60 o 
   0   2   3    23930.32    23488.77    181.22 o 
   1   2   3    22557.77    29557.01    205.75 o 
   2   2   3      784.15      768.99     49.15 o 
   3   2   3      743.98      741.64     52.47 o 
   4   2   3     1865.84     1880.75     77.01 o 
   5   2   3      117.80      123.50     31.71 o 
   6   2   3       38.25       -7.09     54.69 o 
   7   2   3        1.67       -9.61     62.82 o 
   8   2   3        9.21      103.39     65.63 o 
   9   2   3       85.94      102.21     78.71 o 
  10   2   3       68.26      208.56     81.81 o 
  11   2   3        7.75      -61.86    103.32 o 
  12   2   3       30.54      128.00     98.44 o 
 -10   3   3        3.22      -55.58    103.84 o 
  -9   3   3       47.10       16.41     91.05 o 
  -8   3   3      407.39      230.81     68.29 o 
  -7   3   3      209.98      253.20     48.85 o 
  -6   3   3       72.28      115.37     63.78 o 
  -5   3   3     2889.70     3045.06    122.68 o 
  -4   3   3     1898.42     2279.18    100.14 o 
  -3   3   3      158.97      138.06     31.26 o 
  -2   3   3      171.68      160.23     28.82 o 
  -1   3   3        2.88      -13.08     37.25 o 
   0   3   3     1807.69     1955.54     67.03 o 
   1   3   3      309.10      316.17     28.38 o 
   2   3   3       71.52      133.33     23.95 o 
   3   3   3      212.64      245.96     31.34 o 
   4   3   3     1854.47     1967.07     83.07 o 
   5   3   3     2036.40     2009.27     96.37 o 
   6   3   3      566.79      522.14     47.23 o 
   7   3   3      181.89      219.43     42.20 o 
   8   3   3      201.73      349.06     52.55 o 
   9   3   3      539.88      522.00     68.73 o 
  10   3   3      198.34      170.35     70.58 o 
  11   3   3      134.55      282.91    105.54 o 
  12   3   3        0.08      -24.31    109.97 o 
 -10   4   3        3.52      -34.59    108.27 o 
  -9   4   3      134.83      197.62     97.70 o 
  -8   4   3      123.77      126.30     93.93 o 
  -7   4   3      191.46      203.39     54.54 o 
  -6   4   3       22.80      118.47     63.71 o 
  -5   4   3       76.16      130.59     58.83 o 
  -4   4   3      485.08      455.26     47.45 o 
  -3   4   3     2051.29     2102.02     92.75 o 
  -2   4   3      156.93      140.42     32.15 o 
  -1   4   3      850.47      912.96     61.93 o 
   0   4   3      168.60      156.31     26.75 o 
   1   4   3     1234.24     1252.26     64.15 o 
   2   4   3       37.02       48.85     40.06 o 
   3   4   3       92.98      103.91     27.94 o 
   4   4   3      570.45      708.09     59.27 o 
   5   4   3     1515.25     1526.30     89.80 o 
   6   4   3     1210.96     1385.58     90.53 o 
   7   4   3      228.66      232.21     47.74 o 
   8   4   3      204.07      119.28     82.85 o 
   9   4   3      433.96      446.98     64.96 o 
  10   4   3      256.03      117.07     66.96 o 
  11   4   3       47.48      -54.47    104.28 o 
  12   4   3        1.56      -81.89    122.46 o 
  -9   5   3       17.09      -53.80    102.88 o 
  -8   5   3      101.82       40.72     93.56 o 
  -7   5   3      196.87      201.84     58.90 o 
  -6   5   3        4.95       19.95     75.09 o 
  -5   5   3        9.17      132.22     56.24 o 
  -4   5   3       90.98      155.79     58.46 o 
  -3   5   3      200.26      207.75     38.95 o 
  -2   5   3      752.93      695.16     68.73 o 
  -1   5   3       72.57       87.43     29.12 o 
   0   5   3      943.58     1030.17     71.02 o 
   1   5   3      400.87      416.83     37.62 o 
   2   5   3     1229.72     1155.74     70.21 o 
   3   5   3      115.13      107.53     46.56 o 
   4   5   3     1483.75     1307.02     87.73 o 
   5   5   3      657.42      672.10     54.54 o 
   6   5   3     1397.87     1312.34     99.92 o 
   7   5   3       49.18      -73.46     73.46 o 
   8   5   3       29.31      131.92     76.86 o 
   9   5   3       54.72       70.95     80.34 o 
  10   5   3       46.92       59.20     94.30 o 
  11   5   3       35.09      130.59     94.23 o 
  12   5   3        0.68      169.84    104.95 o 
  -9   6   3        0.05        1.85    104.87 o 
  -8   6   3       42.64       80.85     97.70 o 
  -7   6   3       41.14      135.17     85.51 o 
  -6   6   3       25.75      -59.35     80.70 o 
  -5   6   3        5.79       33.18     70.65 o 
  -4   6   3      123.48       71.69     48.78 o 
  -3   6   3      418.75      506.84     50.55 o 
  -2   6   3     1398.61     1393.27     92.97 o 
  -1   6   3       31.46      -13.82     53.29 o 
   0   6   3      629.07      727.01     67.18 o 
   1   6   3     2660.31     2470.30    105.02 o 
   2   6   3     2612.93     2657.94    106.94 o 
   3   6   3      255.69      250.39     40.43 o 
   4   6   3        0.65       -0.59     56.39 o 
   5   6   3      276.30      206.05     46.34 o 
   6   6   3      645.84      776.67     61.56 o 
   7   6   3       75.28      189.49     69.62 o 
   8   6   3        2.24      -69.32     85.36 o 
   9   6   3       50.86       51.29     88.17 o 
  10   6   3       54.30      184.62     91.05 o 
  11   6   3       41.70       50.48    114.11 o 
  12   6   3        8.32       60.38    126.45 o 
  -8   7   3        4.54      -14.34    103.25 o 
  -7   7   3      106.09      157.35    103.39 o 
  -6   7   3       30.38       80.93     79.15 o 
  -5   7   3       60.81      -47.00     79.82 o 
  -4   7   3        0.90       80.11     64.52 o 
  -3   7   3      307.54      287.49     55.95 o 
  -2   7   3      782.84      896.18     88.17 o 
  -1   7   3      297.77      244.85     47.82 o 
   0   7   3      115.94      189.35     43.38 o 
   1   7   3       51.32       71.32     52.55 o 
   2   7   3     1681.32     1643.74     96.82 o 
   3   7   3       39.73       40.50     63.04 o 
   4   7   3        2.29       20.55     61.64 o 
   5   7   3       22.16       65.85     61.86 o 
   6   7   3      195.09       88.47     76.71 o 
   7   7   3      243.46      313.29     84.62 o 
   8   7   3      106.72      158.90     86.40 o 
   9   7   3       13.71     -104.06    104.06 o 
  10   7   3       70.85      109.60    101.03 o 
  11   7   3       66.56     -128.89    128.89 o 
  12   7   3       71.22       82.11    129.33 o 
  -7   8   3       26.07     -111.97    111.97 o 
  -6   8   3      115.54        6.73     98.29 o 
  -5   8   3       10.44       69.84     86.47 o 
  -4   8   3       33.22       57.20     82.85 o 
  -3   8   3      159.95      246.84     80.19 o 
  -2   8   3      171.45      172.35     84.47 o 
  -1   8   3      151.13       59.86     78.56 o 
   0   8   3       24.70       58.83     69.77 o 
   1   8   3       13.61      -65.41     65.41 o 
   2   8   3      208.94      241.75     48.11 o 
   3   8   3       86.94       30.45     66.59 o 
   4   8   3       58.83      101.18     67.70 o 
   5   8   3      210.62      155.65     75.24 o 
   6   8   3      175.38      176.34     52.55 o 
   7   8   3      291.47      326.96     61.05 o 
   8   8   3      137.80      133.10     88.91 o 
   9   8   3       42.99      -98.66     98.66 o 
  10   8   3       90.51      161.93    100.14 o 
  11   8   3       54.64      -44.86    129.19 o 
  -6   9   3       47.82       46.49    105.46 o 
  -5   9   3       26.93      117.95     89.57 o 
  -4   9   3        0.21       38.65     81.44 o 
  -3   9   3       63.96       40.94     79.08 o 
  -2   9   3       45.55      102.36     76.42 o 
  -1   9   3      218.64      370.49     79.60 o 
   0   9   3       10.84      -18.99     72.58 o 
   1   9   3        9.65      129.04     72.58 o 
   2   9   3       41.57      -83.22     83.22 o 
   3   9   3      354.60      361.40     57.65 o 
   4   9   3      532.99      486.96     69.84 o 
   5   9   3       98.53       89.06     79.30 o 
   6   9   3       51.00      185.43     86.40 o 
   7   9   3       81.14       64.52     60.31 o 
   8   9   3      117.00       -6.73     99.11 o 
   9   9   3       21.97      -23.43     97.19 o 
  10   9   3        9.92       71.91    100.73 o 
  11   9   3        2.74      160.30    111.23 o 
  -5  10   3        1.72      108.94     95.41 o 
  -4  10   3       47.62       45.16     94.67 o 
  -3  10   3       10.94      -95.86     95.86 o 
  -2  10   3        3.73      -22.10     89.80 o 
  -1  10   3       48.32       19.14     97.70 o 
   0  10   3        0.55      -66.74     81.22 o 
   1  10   3       10.83      -17.29     81.37 o 
   2  10   3       58.34      139.83     82.33 o 
   3  10   3      157.93       23.06     96.74 o 
   4  10   3      115.77       34.51    100.07 o 
   5  10   3       24.93      150.10     81.30 o 
   6  10   3       73.40      148.25     94.82 o 
   7  10   3       33.30      -17.15    102.58 o 
   8  10   3      126.69       47.96    112.71 o 
   9  10   3       13.30     -122.68    122.68 o 
  10  10   3        0.34        8.65    116.84 o 
  -3  11   3        1.91      -42.35     99.77 o 
  -2  11   3       23.97       83.51     95.04 o 
  -1  11   3       47.88      -70.51    104.28 o 
   0  11   3      121.82      262.37     98.66 o 
   1  11   3       92.43       34.88    102.88 o 
   2  11   3        0.16       -8.50     83.00 o 
   3  11   3       42.24       25.28     99.70 o 
   4  11   3       66.95      154.54    108.12 o 
   5  11   3       18.65      -76.05     94.67 o 
   6  11   3        0.14      -37.10     94.38 o 
   7  11   3       10.50       16.41     99.85 o 
   9  11   3        0.29       11.53    114.48 o 
  -1  12   3       15.33      -51.66    110.05 o 
   0  12   3       20.25       -7.46     97.48 o 
   1  12   3        6.66       -8.43     97.85 o 
   2  12   3        0.37      150.69     96.89 o 
   3  12   3        3.31      -77.97    103.99 o 
   4  12   3       14.20     -108.42    108.42 o 
   5  12   3       20.49       41.02    109.31 o 
  -4 -10   4       22.13       10.94    106.05 o 
  -3 -10   4        4.24      -42.42     92.23 o 
  -2 -10   4        2.05      106.35     97.63 o 
  -1 -10   4       16.54      -95.41    112.19 o 
   0 -10   4        6.93       10.86    104.95 o 
  -8  -9   4       15.70       88.69    108.12 o 
  -6  -9   4        5.54      110.05     92.38 o 
  -5  -9   4        3.58       69.77     86.40 o 
  -4  -9   4       67.80       10.05     97.78 o 
  -3  -9   4        0.86       12.93     85.36 o 
  -2  -9   4        0.09     -100.44    100.44 o 
  -1  -9   4       32.20      124.97     94.82 o 
   0  -9   4       34.85       93.86     92.90 o 
   1  -9   4       17.39       44.20    101.47 o 
   2  -9   4       14.58       95.04     94.67 o 
   3  -9   4       26.66      254.31     96.59 o 
  -9  -8   4       26.84      162.74    119.73 o 
  -8  -8   4       14.81      146.70     94.01 o 
  -7  -8   4        1.83       86.40     94.30 o 
  -6  -8   4        0.42      -53.88     94.97 o 
  -5  -8   4        8.45      -45.67    100.07 o 
  -4  -8   4      190.23      267.61     88.83 o 
  -3  -8   4       31.11      181.81     88.17 o 
  -2  -8   4      174.54       17.15     92.90 o 
  -1  -8   4       43.01      -28.38     99.77 o 
   0  -8   4       87.21      197.03     91.42 o 
   1  -8   4      126.84      182.69     99.55 o 
   2  -8   4       18.42       12.93     96.30 o 
   3  -8   4       25.12      -60.38     93.86 o 
   4  -8   4       11.69      276.70     85.36 o 
   5  -8   4        9.59      107.68     98.52 o 
 -10  -7   4        6.76       86.25    110.56 o 
  -9  -7   4       32.49      120.39     95.41 o 
  -8  -7   4       58.63       64.52     98.44 o 
  -7  -7   4       18.01      -69.84     96.67 o 
  -6  -7   4       24.86      -94.53     94.53 o 
  -5  -7   4       35.62      -97.85     97.85 o 
  -4  -7   4      337.21      367.24     62.97 o 
  -3  -7   4      196.00      232.73     82.04 o 
  -2  -7   4       24.40       81.00     65.18 o 
  -1  -7   4       24.90       -7.91     73.09 o 
   0  -7   4      703.22      735.58     69.55 o 
   1  -7   4       74.22       80.93     78.19 o 
   2  -7   4       34.27       49.07     79.37 o 
   3  -7   4        4.57       67.18     86.47 o 
   4  -7   4        0.36       20.32     87.58 o 
   5  -7   4       27.68     -105.46    105.46 o 
   6  -7   4        7.71      -54.69    118.40 o 
 -11  -6   4        0.79       44.64    118.54 o 
 -10  -6   4        3.91       49.89    102.58 o 
  -9  -6   4       76.83      243.52     91.64 o 
  -8  -6   4      293.78      405.67     70.80 o 
  -7  -6   4      169.18      117.44    102.65 o 
  -6  -6   4      629.59      577.87     68.66 o 
  -5  -6   4      125.81       42.35     85.14 o 
  -4  -6   4      202.66      218.17     77.75 o 
  -3  -6   4      257.12      266.36     53.88 o 
  -2  -6   4       54.01       22.98     71.17 o 
  -1  -6   4       12.65      -67.48     67.48 o 
   0  -6   4       95.25      -15.96     72.28 o 
   1  -6   4       28.81       14.93     71.39 o 
   2  -6   4        2.49      149.14     63.19 o 
   3  -6   4        0.44      -73.09     73.09 o 
   4  -6   4       49.53      128.37     85.29 o 
   5  -6   4      128.78       -8.72    100.44 o 
   6  -6   4       21.48     -103.62    103.62 o 
   7  -6   4       22.34        2.96    101.32 o 
 -11  -5   4       70.21       68.14    116.11 o 
 -10  -5   4        6.15      -30.38     96.00 o 
  -9  -5   4       74.70      168.58     97.33 o 
  -8  -5   4      284.68      244.41     65.18 o 
  -7  -5   4      176.72      -11.90     97.92 o 
  -6  -5   4       61.08      133.55     62.97 o 
  -5  -5   4       18.28      -54.10     71.91 o 
  -4  -5   4      475.82      483.34     57.79 o 
  -3  -5   4      594.04      565.30     58.53 o 
  -2  -5   4       60.00       71.47     62.75 o 
  -1  -5   4        4.91      -64.52     64.52 o 
   0  -5   4        0.22      -51.66     62.08 o 
   1  -5   4      466.96      572.92     52.10 o 
   2  -5   4      628.46      542.39     57.50 o 
   3  -5   4       57.75       47.00     73.17 o 
   4  -5   4       62.87      107.53     79.52 o 
   5  -5   4      136.99      173.31     93.27 o 
   6  -5   4      122.65       -1.48    110.93 o 
   7  -5   4       50.35       61.86     93.56 o 
   8  -5   4       23.14      175.38     95.56 o 
 -11  -4   4      201.94      168.06    121.50 o 
 -10  -4   4       19.34      -95.34     95.34 o 
  -9  -4   4       50.73     -112.85    112.85 o 
  -8  -4   4      119.86      210.19     87.13 o 
  -7  -4   4      122.93       66.59     82.26 o 
  -6  -4   4      251.26      205.24     51.07 o 
  -5  -4   4       51.93       52.55     67.92 o 
  -4  -4   4       44.24       90.39     61.27 o 
  -3  -4   4      331.53      302.94     43.01 o 
  -2  -4   4      328.11      289.93     44.34 o 
  -1  -4   4       97.62       28.31     57.57 o 
   0  -4   4      219.20      209.74     40.87 o 
   1  -4   4      860.88      842.89     75.53 o 
   2  -4   4      996.37     1015.32     91.27 o 
   3  -4   4      687.80      645.57     61.86 o 
   4  -4   4      211.05      229.26     48.33 o 
   5  -4   4       17.37      279.95     68.07 o 
   6  -4   4      387.53      362.80     67.55 o 
   7  -4   4       31.99      164.22     90.31 o 
   8  -4   4        1.43      100.51     93.05 o 
   9  -4   4        0.35       31.85     99.33 o 
 -12  -3   4       15.08       39.02    106.72 o 
 -11  -3   4       89.03      124.60    100.81 o 
 -10  -3   4        1.25       91.35     81.81 o 
  -9  -3   4        6.66      158.38     69.47 o 
  -8  -3   4        7.55        9.98     81.52 o 
  -7  -3   4       49.17       31.48     72.58 o 
  -6  -3   4      229.09      156.01     50.26 o 
  -5  -3   4      150.04      184.99     41.83 o 
  -4  -3   4       57.05       26.46     57.94 o 
  -3  -3   4     1519.03     1427.27     82.18 o 
  -2  -3   4     4793.90     4529.82    130.59 o 
  -1  -3   4      460.68      437.45     38.73 o 
   0  -3   4      373.43      329.32     36.95 o 
   1  -3   4     1961.33     1903.66     91.35 o 
   2  -3   4     1440.38     1371.32     83.22 o 
   3  -3   4      558.55      582.97     51.81 o 
   4  -3   4        1.68      -59.79     59.79 o 
   5  -3   4       45.65      194.37     57.35 o 
   6  -3   4       33.21      -86.40     86.40 o 
   7  -3   4       57.00      -52.33     85.36 o 
   8  -3   4        2.72      203.68     76.79 o 
   9  -3   4        0.30     -104.80    104.80 o 
 -12  -2   4        0.18       73.68    106.57 o 
 -11  -2   4       50.59       76.71    103.91 o 
 -10  -2   4       64.69      222.53     85.36 o 
  -9  -2   4        0.46       33.41     82.48 o 
  -8  -2   4        1.94       99.26     65.63 o 
  -7  -2   4      280.79      324.59     52.47 o 
  -6  -2   4      546.19      523.10     56.17 o 
  -5  -2   4      605.05      538.92     50.85 o 
  -4  -2   4      147.89      155.94     35.47 o 
  -3  -2   4      629.64      538.25     43.01 o 
  -2  -2   4     1948.84     1726.66     81.52 o 
  -1  -2   4     4448.44     4642.83    119.06 o 
   0  -2   4     1060.06     1094.32     67.03 o 
   1  -2   4       27.81      -15.82     45.60 o 
   2  -2   4      142.88      124.97     32.96 o 
   3  -2   4      713.01      651.11     47.60 o 
   4  -2   4      286.07      254.68     42.27 o 
   5  -2   4       17.98        0.96     58.39 o 
   6  -2   4      102.70       87.13     69.25 o 
   7  -2   4       56.10       62.52     74.28 o 
   8  -2   4       73.12      244.70     81.96 o 
   9  -2   4       14.09        6.73     90.83 o 
  10  -2   4       21.01      148.77     93.05 o 
 -12  -1   4        0.03      111.01    104.72 o 
 -11  -1   4       44.42      218.54     89.80 o 
 -10  -1   4      141.18      149.59     98.66 o 
  -9  -1   4      111.68      109.53     57.20 o 
  -8  -1   4      330.56      343.81     60.82 o 
  -7  -1   4      469.06      483.86     56.69 o 
  -6  -1   4      807.23      795.15     61.71 o 
  -5  -1   4     1450.75     1388.32     88.17 o 
  -4  -1   4      765.45      885.91     68.36 o 
  -3  -1   4       26.20      -18.11     40.20 o 
  -2  -1   4     1524.74     1324.09     65.26 o 
  -1  -1   4     1176.94     1364.00     63.93 o 
   0  -1   4        1.81       79.60     39.10 o 
   1  -1   4       46.39        4.95     38.73 o 
   2  -1   4      495.50      450.09     36.88 o 
   3  -1   4      539.04      537.22     40.13 o 
   4  -1   4        0.46      -49.66     49.66 o 
   5  -1   4      169.83      148.70     38.65 o 
   6  -1   4      303.71      338.64     49.15 o 
   7  -1   4      264.05      220.31     57.28 o 
   8  -1   4      290.09      310.70     64.08 o 
   9  -1   4      100.93      203.98     97.56 o 
  10  -1   4        0.05        7.39    101.99 o 
 -12   0   4        4.90       99.18     89.20 o 
 -11   0   4       53.61       49.04     92.53 o 
 -10   0   4      199.31      201.65    112.08 o 
  -9   0   4      145.33      176.15     55.80 o 
  -8   0   4      393.23      364.60     41.17 o 
  -7   0   4      352.16      362.90     38.65 o 
  -6   0   4     1007.67     1077.99    108.12 o 
  -5   0   4      813.33      791.94     51.12 o 
  -4   0   4       41.75       35.19     29.43 o 
  -3   0   4      120.88      127.82     20.60 o 
  -2   0   4       41.65       18.83     37.03 o 
  -1   0   4      500.87      472.60     22.63 o 
   0   0   4      125.21       96.57     16.85 o 
   1   0   4      350.25      328.22     21.63 o 
   2   0   4      189.30      200.91     19.93 o 
   3   0   4     5457.50     5367.72     88.08 o 
   4   0   4     2216.25     2288.32     68.23 o 
   5   0   4      417.94      412.83     57.65 o 
   6   0   4      275.67      251.75     32.55 o 
   7   0   4      639.72      663.29     52.10 o 
   8   0   4      310.67      300.35     42.87 o 
   9   0   4       90.82       73.73     69.14 o 
  10   0   4       18.86        7.33     62.06 o 
  11   0   4        4.70       18.80     78.04 o 
  12   0   4        2.44      172.64    103.62 o 
 -11   1   4       33.64      -71.39    120.17 o 
 -10   1   4       69.50       28.31     99.55 o 
  -9   1   4       32.09       84.18     88.69 o 
  -8   1   4       84.41      232.88     68.58 o 
  -7   1   4        0.11       50.40     66.52 o 
  -6   1   4       89.57      100.22     41.09 o 
  -5   1   4     1160.94     1132.16     85.43 o 
  -4   1   4     2855.28     2930.21    105.32 o 
  -3   1   4       23.67        6.28     40.87 o 
  -2   1   4      463.53      403.45     32.22 o 
  -1   1   4     1172.32     1144.95     55.72 o 
   0   1   4     1384.76     1260.83     56.91 o 
   1   1   4     1714.49     1778.83     65.26 o 
   2   1   4     2285.94     2050.73     72.06 o 
   3   1   4     1483.83     1394.45     70.28 o 
   4   1   4     1872.33     1638.27     84.18 o 
   5   1   4      622.08      741.64     69.47 o 
   6   1   4      156.65      227.04     39.17 o 
   7   1   4      413.08      352.38     53.21 o 
   8   1   4      610.65      604.84     63.85 o 
   9   1   4       72.20      101.25     86.99 o 
  10   1   4        8.91       30.67     79.74 o 
  11   1   4        3.39     -103.69    103.69 o 
  12   1   4        5.87       91.94    105.91 o 
 -10   2   4       96.16       63.63    103.54 o 
  -9   2   4        2.55       -9.61     89.35 o 
  -8   2   4       28.65      102.73     71.39 o 
  -7   2   4       45.89       40.65     70.58 o 
  -6   2   4      103.75      153.50     63.41 o 
  -5   2   4      222.77      238.27     38.95 o 
  -4   2   4      855.95      785.62     69.77 o 
  -3   2   4      559.05      580.45     38.87 o 
  -2   2   4      698.00      776.01     55.06 o 
  -1   2   4     8904.24     8688.94    131.26 o 
   0   2   4    21844.36    24372.75    206.12 o 
   2   2   4      166.29      152.10     24.39 o 
   3   2   4      943.59      931.28     59.86 o 
   4   2   4     2089.27     2162.63     86.54 o 
   5   2   4      291.75      256.90     37.99 o 
   6   2   4        0.71      -54.76     54.76 o 
   7   2   4       71.25       48.33     65.41 o 
   8   2   4       22.53      106.05     67.92 o 
   9   2   4      740.37      760.78     71.02 o 
  10   2   4       17.72       82.11     90.24 o 
  11   2   4       10.86       -0.44     97.48 o 
  12   2   4       24.72      -71.69    113.37 o 
 -10   3   4        1.57      -94.60     97.70 o 
  -9   3   4      113.52      186.32     91.86 o 
  -8   3   4      404.17      390.37     68.88 o 
  -7   3   4       36.44        9.83     74.50 o 
  -6   3   4      102.16       62.08     44.93 o 
  -5   3   4      174.88      194.45     44.49 o 
  -4   3   4     1252.50     1079.84     83.22 o 
  -3   3   4     2013.67     2087.98     90.31 o 
  -2   3   4      459.48      440.18     35.18 o 
  -1   3   4      221.63      196.96     30.89 o 
   0   3   4      133.93      107.75     25.13 o 
   1   3   4     1640.89     1667.75     67.18 o 
   2   3   4      119.25      111.89     26.01 o 
   3   3   4        3.96        2.29     39.76 o 
   4   3   4     2307.66     2861.40    102.43 o 
   5   3   4      497.38      451.86     43.23 o 
   6   3   4       26.19      108.94     53.14 o 
   7   3   4       19.54       50.63     61.64 o 
   8   3   4       63.82       73.31     69.40 o 
   9   3   4      475.37      430.80     67.99 o 
  10   3   4      165.43       54.47    109.97 o 
  11   3   4       36.89       10.13    109.60 o 
  12   3   4        9.71      102.80    116.48 o 
 -10   4   4        6.73      124.01     95.63 o 
  -9   4   4       37.49     -109.97    109.97 o 
  -8   4   4      124.74      254.83     87.73 o 
  -7   4   4      312.89      395.47     59.42 o 
  -6   4   4      185.89       55.58     78.93 o 
  -5   4   4      152.20      151.36     44.20 o 
  -4   4   4     2248.45     2138.24    110.42 o 
  -3   4   4      259.13      204.28     39.32 o 
  -2   4   4      818.27      786.95     63.04 o 
  -1   4   4      184.83      141.23     30.74 o 
   0   4   4      436.87      422.89     36.14 o 
   1   4   4      122.18      147.52     29.49 o 
   2   4   4      768.09      762.85     57.65 o 
   3   4   4     1490.86     1713.72     79.67 o 
   4   4   4     1128.70     1113.54     75.16 o 
   5   4   4      187.66      236.94     39.61 o 
   6   4   4      925.16     1078.95     88.10 o 
   7   4   4      326.44      316.32     49.30 o 
   8   4   4       84.71      101.25     70.43 o 
   9   4   4      407.37      273.97     63.71 o 
  10   4   4      196.13      161.19     65.26 o 
  11   4   4       81.22       11.60    108.49 o 
  12   4   4        4.63      -80.04    112.71 o 
  -9   5   4       73.93      105.61    103.47 o 
  -8   5   4       45.01       15.52     98.52 o 
  -7   5   4      109.09      249.28     81.74 o 
  -6   5   4      117.58       96.74     78.49 o 
  -5   5   4        0.34       47.67     61.05 o 
  -4   5   4       86.28       63.48     66.00 o 
  -3   5   4       10.84       12.86     56.83 o 
  -2   5   4      491.95      533.60     43.53 o 
  -1   5   4      103.30      133.40     30.89 o 
   0   5   4      586.08      694.93     60.60 o 
   1   5   4     3170.28     3179.64    102.73 o 
   2   5   4      816.11      871.72     68.95 o 
   3   5   4      254.37      251.72     35.70 o 
   4   5   4     1229.85     1342.05     89.50 o 
   5   5   4      599.15      597.08     50.99 o 
   6   5   4     1740.43     1773.51    108.42 o 
   7   5   4      240.27      267.76     50.99 o 
   8   5   4        7.25       -9.90     75.90 o 
   9   5   4       90.31      127.19     83.44 o 
  10   5   4      104.37      120.24     92.16 o 
  11   5   4       27.01      125.49     92.75 o 
  12   5   4        3.73      133.47     98.74 o 
  -9   6   4        8.63      -39.61    105.83 o 
  -8   6   4        0.08      -31.34    101.47 o 
  -7   6   4       81.64      142.49     92.53 o 
  -6   6   4        3.65       29.12     78.71 o 
  -5   6   4       94.89      178.70     68.95 o 
  -4   6   4       16.16       97.33     61.49 o 
  -3   6   4       33.28      125.57     62.89 o 
  -2   6   4      314.79      358.37     46.04 o 
  -1   6   4        8.54       26.09     50.26 o 
   0   6   4     2277.37     2303.20    101.03 o 
   1   6   4      892.48      942.52     83.22 o 
   2   6   4     1184.75     1068.82     86.69 o 
   3   6   4      334.22      310.55     40.57 o 
   4   6   4      631.11      762.19     71.39 o 
   5   6   4      768.15      715.18     57.50 o 
   6   6   4      620.08      559.32     59.72 o 
   7   6   4      134.61       45.23     76.49 o 
   8   6   4        0.88        8.06     77.67 o 
   9   6   4        1.33      109.90     81.15 o 
  10   6   4       78.10      152.84    102.29 o 
  11   6   4       11.60      -83.74    122.76 o 
  12   6   4        0.08       16.48    125.71 o 
  -8   7   4       13.16      124.09     90.98 o 
  -7   7   4       12.45      155.79     83.14 o 
  -6   7   4        0.88      -91.72     91.72 o 
  -5   7   4       42.91      -48.33     81.22 o 
  -4   7   4      109.11      147.37     72.35 o 
  -3   7   4      343.11      458.95     54.25 o 
  -2   7   4      322.86      348.54     49.22 o 
  -1   7   4       73.97       60.97     64.74 o 
   0   7   4      181.46      209.60     60.90 o 
   1   7   4      120.97      132.00     41.53 o 
   2   7   4     2663.25     2406.59    119.73 o 
   3   7   4       35.95       -1.18     59.49 o 
   4   7   4       88.53      183.21     63.63 o 
   5   7   4       47.14       75.31     62.60 o 
   6   7   4      188.59      345.73     69.40 o 
   7   7   4      222.18      286.53     85.36 o 
   8   7   4       40.44      -65.55     86.62 o 
   9   7   4        4.59        8.28     94.67 o 
  10   7   4       56.96       94.60    108.79 o 
  11   7   4      100.06       47.37    121.87 o 
  12   7   4        4.90      282.54    104.58 o 
  -7   8   4       26.41       86.47    103.47 o 
  -6   8   4       40.03      207.90    101.55 o 
  -5   8   4       64.32      -64.22    103.99 o 
  -4   8   4       51.63       36.21     86.03 o 
  -3   8   4      232.13      211.00     57.20 o 
  -2   8   4      398.08      360.22     61.86 o 
  -1   8   4      205.21      163.04     50.63 o 
   0   8   4        0.11      -39.61     66.37 o 
   1   8   4        0.35       47.15     59.57 o 
   2   8   4      245.12      327.33     49.96 o 
   3   8   4        2.67       67.11     61.12 o 
   4   8   4        9.32      -34.51     72.13 o 
   5   8   4        4.70       59.20     65.33 o 
   6   8   4       18.20      -61.71     77.60 o 
   7   8   4      214.89      321.79     62.15 o 
   8   8   4       93.54       41.24    100.36 o 
   9   8   4       50.22      117.44     93.49 o 
  10   8   4       84.49        5.25    109.82 o 
  11   8   4      149.51      194.52    139.16 o 
  -6   9   4       13.04     -109.16    109.16 o 
  -5   9   4       10.54       42.27     92.09 o 
  -4   9   4        0.74       75.38     76.64 o 
  -3   9   4      112.61      145.59     98.15 o 
  -2   9   4       91.19       36.95     83.59 o 
  -1   9   4       21.20       90.02     74.64 o 
   0   9   4       25.85       68.21     69.99 o 
   1   9   4        7.16       37.25     67.48 o 
   2   9   4      168.68      110.93     80.04 o 
   3   9   4      195.21      134.58     85.88 o 
   4   9   4      169.40       95.71     81.81 o 
   5   9   4        6.60       32.37     69.03 o 
   6   9   4        6.89       38.87     88.54 o 
   7   9   4      205.07      203.83     99.33 o 
   8   9   4       94.34      153.43     98.96 o 
   9   9   4        9.84     -106.94    108.72 o 
  10   9   4        6.00      -88.39    104.35 o 
  11   9   4       42.50       -0.30    118.62 o 
  -5  10   4       14.17      141.01     93.64 o 
  -4  10   4        9.73      -62.15     95.93 o 
  -3  10   4       17.76       47.30     98.66 o 
  -2  10   4        2.85        1.55     77.31 o 
  -1  10   4       66.68      -47.08     98.89 o 
   0  10   4       37.94      -79.30     81.52 o 
   1  10   4        0.29       26.38     79.15 o 
   2  10   4      108.07      114.18     89.13 o 
   3  10   4       75.83       15.96     91.50 o 
   4  10   4       71.75       66.88     93.05 o 
   5  10   4      356.51      449.20     64.89 o 
   6  10   4       89.69      248.18     83.00 o 
   7  10   4      104.93      -62.08    109.31 o 
   8  10   4       77.90       22.69    113.15 o 
   9  10   4        8.57      168.21    105.46 o 
  10  10   4        3.21       21.88    113.81 o 
  -3  11   4       20.10      120.47     95.86 o 
  -2  11   4       11.38      121.72     93.19 o 
  -1  11   4       46.76       16.11     97.11 o 
   0  11   4       67.32      -96.82     96.82 o 
   1  11   4        2.01      -85.88     92.23 o 
   2  11   4       38.81      216.77     92.23 o 
   3  11   4       61.89       74.87     98.37 o 
   4  11   4       65.27       18.70    100.59 o 
   5  11   4       26.62      153.58     85.95 o 
   6  11   4        0.04      -83.96    102.14 o 
   7  11   4       21.93      146.11     99.40 o 
   9  11   4       48.52      248.69    100.59 o 
  -1  12   4       11.93       97.63    100.51 o 
   0  12   4       10.16       86.77    113.96 o 
   1  12   4       15.51      -78.86    104.43 o 
   2  12   4       21.47     -109.90    109.90 o 
   3  12   4       26.90       59.05    107.53 o 
   4  12   4       22.20      151.51    106.50 o 
   5  12   4        1.90       -1.70    108.64 o 
  -8  -9   5        9.76       29.64    108.72 o 
  -5  -9   5       19.08       17.59    106.20 o 
  -4  -9   5       34.73      -41.76    106.72 o 
  -3  -9   5        1.84       15.00    104.13 o 
  -2  -9   5        1.27        1.77    100.66 o 
  -1  -9   5       18.53      171.02     92.53 o 
   0  -9   5       30.30      116.11    104.21 o 
   1  -9   5        5.24       -6.28     95.78 o 
   2  -9   5        0.45       50.85    106.35 o 
  -9  -8   5       19.84       53.36    111.08 o 
  -8  -8   5        4.52      -16.26    110.49 o 
  -7  -8   5        0.94       25.50    106.57 o 
  -6  -8   5        0.96      109.16     85.95 o 
  -5  -8   5       55.41      -93.56     98.37 o 
  -4  -8   5       80.14      146.48     92.09 o 
  -3  -8   5        0.46      131.63     87.28 o 
  -2  -8   5       19.87      106.79     81.37 o 
  -1  -8   5       44.89        0.74     93.42 o 
   0  -8   5      159.65      114.92     96.89 o 
   1  -8   5       43.56      101.69    100.73 o 
   2  -8   5        3.14      115.22     94.08 o 
   3  -8   5       11.54        0.07    102.65 o 
   4  -8   5       11.78      107.98    104.58 o 
 -10  -7   5        5.29      -30.52    111.30 o 
  -9  -7   5        2.56      -14.26     99.99 o 
  -8  -7   5       15.91      -86.62    111.23 o 
  -7  -7   5        0.59       15.82     92.53 o 
  -6  -7   5        0.22      -93.71     93.71 o 
  -5  -7   5       51.36      -45.75     92.46 o 
  -4  -7   5      160.63      243.30     98.59 o 
  -3  -7   5       97.51      327.03     82.92 o 
  -2  -7   5      197.26      192.52     78.19 o 
  -1  -7   5      122.20       -9.46     83.96 o 
   0  -7   5      270.79      289.78     67.62 o 
   1  -7   5      134.05       76.57     98.59 o 
   2  -7   5       12.82      137.39     75.01 o 
   3  -7   5        7.00      -58.46     84.62 o 
   4  -7   5        0.52       -8.20     92.53 o 
   5  -7   5       33.67      -50.92    108.12 o 
 -10  -6   5        9.86      -54.03    120.84 o 
  -9  -6   5       96.85      242.19    115.59 o 
  -8  -6   5      167.52      204.72     89.13 o 
  -7  -6   5      115.59       70.28    100.22 o 
  -6  -6   5       28.85       46.93     80.85 o 
  -5  -6   5      100.75      248.77     79.82 o 
  -4  -6   5      401.32      419.93     62.23 o 
  -3  -6   5      367.93      433.53     60.97 o 
  -2  -6   5       10.60      -62.97     80.93 o 
  -1  -6   5        1.61      -23.65     77.08 o 
   0  -6   5      213.04       47.52     85.73 o 
   1  -6   5       57.17       -1.33     83.51 o 
   2  -6   5       49.10       19.29     76.42 o 
   3  -6   5       45.06       -5.69     87.65 o 
   4  -6   5       10.11      -84.62     84.62 o 
   5  -6   5       26.59       -1.85     90.90 o 
   6  -6   5       19.28       21.43     96.08 o 
   7  -6   5        6.73      -38.14    112.26 o 
 -11  -5   5       13.40       13.23    121.35 o 
 -10  -5   5       11.47     -122.83    122.83 o 
  -9  -5   5       92.19       29.49    103.17 o 
  -8  -5   5      259.81      313.58    107.53 o 
  -7  -5   5      146.04      335.98     89.13 o 
  -6  -5   5      198.19      133.55     96.08 o 
  -5  -5   5      397.29      428.50     58.61 o 
  -4  -5   5      397.81      378.54     59.57 o 
  -3  -5   5      320.73      332.50     50.55 o 
  -2  -5   5       67.67       50.55     46.04 o 
  -1  -5   5       35.95        4.66     62.15 o 
   0  -5   5       17.51       44.34     64.22 o 
   1  -5   5      365.90      368.12     57.57 o 
   2  -5   5       11.24      -63.26     76.34 o 
   3  -5   5        1.84       14.04     71.10 o 
   4  -5   5        7.04      -36.73     75.31 o 
   5  -5   5       94.15      -44.05     90.09 o 
   6  -5   5      120.23        2.96    105.61 o 
   7  -5   5       47.03       26.24    105.46 o 
   8  -5   5        4.05      110.64     97.70 o 
 -11  -4   5       54.91      238.79    115.07 o 
 -10  -4   5       27.87       39.24     98.52 o 
  -9  -4   5       53.36       43.16     92.16 o 
  -8  -4   5      207.49      123.94     92.09 o 
  -7  -4   5      428.44      480.09     64.67 o 
  -6  -4   5        1.51      100.29     69.25 o 
  -5  -4   5      120.49      157.42     73.09 o 
  -4  -4   5       86.55      -63.78     69.10 o 
  -3  -4   5      333.54      366.42     45.82 o 
  -2  -4   5      174.36      148.25     38.50 o 
  -1  -4   5       23.86      -54.54     61.86 o 
   0  -4   5      213.52      202.72     43.75 o 
   1  -4   5      443.37      344.25     63.26 o 
   2  -4   5      448.68      455.78     53.80 o 
   3  -4   5     1124.28     1129.87    104.28 o 
   4  -4   5        0.28        7.32     70.43 o 
   5  -4   5      404.49      464.87     66.74 o 
   6  -4   5      152.81      220.90     91.13 o 
   7  -4   5       52.11     -101.99    101.99 o 
   8  -4   5        3.11       11.97     90.24 o 
 -11  -3   5       45.79       54.99    116.18 o 
 -10  -3   5        6.83        8.06     95.49 o 
  -9  -3   5       13.27       30.60     85.66 o 
  -8  -3   5       78.52      208.93     82.85 o 
  -7  -3   5      161.80      123.35     53.80 o 
  -6  -3   5      163.40      134.43     75.68 o 
  -5  -3   5        2.58        8.13     62.08 o 
  -4  -3   5        3.67        7.76     52.25 o 
  -3  -3   5      818.88      834.03     82.26 o 
  -2  -3   5     1062.56      961.00     77.16 o 
  -1  -3   5      391.29      333.76     39.54 o 
   0  -3   5       28.76       68.81     49.89 o 
   1  -3   5      511.72      566.04     48.63 o 
   2  -3   5      993.54      889.38     61.64 o 
   3  -3   5      976.17     1041.03     95.49 o 
   4  -3   5      156.26      121.28     44.12 o 
   5  -3   5      107.60      186.17     77.97 o 
   6  -3   5       53.43       94.60     85.21 o 
   7  -3   5      251.26      143.75     60.16 o 
   8  -3   5        0.07     -101.03    101.03 o 
   9  -3   5       12.46       66.52     93.49 o 
 -12  -2   5       16.26      -26.83    116.92 o 
 -11  -2   5       40.03      -15.96    115.59 o 
 -10  -2   5        0.06      161.85     81.37 o 
  -9  -2   5       23.84       99.77     79.97 o 
  -8  -2   5        4.91       20.84     77.23 o 
  -7  -2   5      133.61      168.06     73.39 o 
  -6  -2   5      837.95      757.53     63.78 o 
  -5  -2   5      127.37      144.41     38.36 o 
  -4  -2   5      237.41      251.87     41.98 o 
  -3  -2   5      496.87      454.45     44.57 o 
  -2  -2   5     4370.76     4178.85    124.31 o 
  -1  -2   5     2413.86     2476.80     98.07 o 
   0  -2   5       45.85       36.21     45.45 o 
   1  -2   5     1242.62     1278.72     79.15 o 
   2  -2   5       40.80      -54.62     54.62 o 
   3  -2   5      459.42      427.69     45.67 o 
   4  -2   5       74.89       19.07     58.75 o 
   5  -2   5        6.04      -56.76     59.42 o 
   6  -2   5        0.16       72.43     72.58 o 
   7  -2   5      327.92      469.67     61.86 o 
   8  -2   5        0.14      -28.60     81.00 o 
   9  -2   5       18.91       40.87     88.54 o 
  10  -2   5        7.37     -116.99    116.99 o 
 -12  -1   5       12.16       74.57    117.29 o 
 -11  -1   5       28.98      -97.11    113.30 o 
 -10  -1   5       77.92      156.75     99.03 o 
  -9  -1   5       27.55       60.38     90.76 o 
  -8  -1   5       33.83       85.80     65.26 o 
  -7  -1   5      253.82      312.62     52.10 o 
  -6  -1   5     1228.14     1251.81    101.92 o 
  -5  -1   5      851.69      831.66     82.55 o 
  -4  -1   5     1183.39     1147.16     80.78 o 
  -3  -1   5      351.75      288.53     38.21 o 
  -2  -1   5     1932.42     1771.52     81.00 o 
  -1  -1   5     1661.85     1639.52     76.64 o 
   0  -1   5       15.15      -44.34     44.34 o 
   1  -1   5     1460.38     1547.21     76.86 o 
   2  -1   5      481.09      538.92     40.57 o 
   3  -1   5      617.42      529.83     46.86 o 
   4  -1   5       22.19      -57.65     57.65 o 
   5  -1   5        0.17       73.02     55.65 o 
   6  -1   5        6.29      -73.76     73.76 o 
   7  -1   5      470.05      482.68     64.30 o 
   8  -1   5      136.75      153.06     90.02 o 
   9  -1   5      130.11      278.25     97.85 o 
  10  -1   5       16.55      -37.17    102.51 o 
 -12   0   5       14.51      214.77    100.29 o 
 -11   0   5       44.89       13.07     82.01 o 
 -10   0   5      191.81      268.15     69.85 o 
  -9   0   5      161.85      160.60     54.81 o 
  -8   0   5      141.49      190.52     58.77 o 
  -7   0   5      163.95      219.48     50.58 o 
  -6   0   5      938.55      996.08     66.51 o 
  -5   0   5      247.29      197.92     30.38 o 
  -4   0   5     1548.07     1566.89     61.26 o 
  -3   0   5      122.04      135.34     21.63 o 
  -2   0   5      675.16      663.33     41.79 o 
  -1   0   5     1059.09     1127.09     49.41 o 
   0   0   5     1193.15      968.73     43.93 o 
   1   0   5     1179.50     1131.15     48.07 o 
   2   0   5      116.17      113.41     55.47 o 
   3   0   5     2881.86     3146.26    111.15 o 
   4   0   5      120.75       96.24     36.84 o 
   5   0   5      325.24      313.58     75.72 o 
   6   0   5      204.89      186.59     32.09 o 
   7   0   5      184.89      269.51     52.44 o 
   8   0   5      412.92      397.45     45.33 o 
   9   0   5       55.48       76.30     78.89 o 
  10   0   5       23.11       52.83     60.19 o 
  11   0   5        8.97      -69.91    119.21 o 
 -10   1   5      198.03      149.73     71.32 o 
  -9   1   5       71.72      -75.53     95.78 o 
  -8   1   5      107.77       89.13     81.81 o 
  -7   1   5       65.90      127.78     69.03 o 
  -6   1   5      440.23      453.56     57.13 o 
  -5   1   5      403.73      626.57     49.15 o 
  -4   1   5      113.14      119.21     33.41 o 
  -3   1   5     1435.04     1396.45     76.57 o 
  -2   1   5     1508.36     1639.23     75.68 o 
  -1   1   5      258.81      219.13     30.60 o 
   0   1   5      465.60      465.46     45.67 o 
   1   1   5      689.64      689.61     54.10 o 
   2   1   5     1114.90     1061.65     66.07 o 
   3   1   5     2520.24     2394.62     94.08 o 
   4   1   5     4008.83     3748.05    122.76 o 
   5   1   5     3097.30     2749.07    118.99 o 
   6   1   5        0.30      114.70     53.21 o 
   7   1   5      597.11      597.08     59.05 o 
   8   1   5      191.21      178.19     54.69 o 
   9   1   5       30.19       87.95     80.26 o 
  10   1   5        5.55      -40.28     88.39 o 
  11   1   5        0.04     -115.88    115.88 o 
  12   1   5        0.06        5.69    111.30 o 
 -10   2   5       63.39       77.23    100.96 o 
  -9   2   5        0.71       56.69     84.25 o 
  -8   2   5       81.94       58.24     81.15 o 
  -7   2   5        2.34      129.19     65.63 o 
  -6   2   5        9.52       39.10     62.67 o 
  -5   2   5      145.52      180.92     41.17 o 
  -4   2   5     1100.30     1200.82     79.01 o 
  -3   2   5      258.44      256.53     33.33 o 
  -2   2   5     1107.06     1267.63     70.58 o 
  -1   2   5     5135.67     5101.19    115.88 o 
   0   2   5     1318.11     1068.68     64.08 o 
   1   2   5      496.21      384.09     33.77 o 
   2   2   5      269.01      228.15     31.93 o 
   3   2   5     1283.80     1137.33     68.73 o 
   4   2   5     1127.90      980.51     76.71 o 
   5   2   5     1273.83     1135.41     83.14 o 
   6   2   5       40.43       -8.43     59.49 o 
   7   2   5        0.22      -71.91     71.91 o 
   8   2   5      264.27      181.07     58.98 o 
   9   2   5      113.17      116.99     87.58 o 
  10   2   5       26.81       21.14     98.37 o 
  11   2   5        0.06     -107.24    107.24 o 
  12   2   5       20.60     -103.39    125.20 o 
 -10   3   5       33.50      116.25     90.46 o 
  -9   3   5      133.05      -54.39    107.46 o 
  -8   3   5       65.40       65.33     84.70 o 
  -7   3   5       86.64      -36.73     86.25 o 
  -6   3   5      310.39      205.31     52.92 o 
  -5   3   5      192.50      202.65     46.93 o 
  -4   3   5     1588.61     1582.17     95.19 o 
  -3   3   5      623.01      558.65     45.38 o 
  -2   3   5      111.95       50.48     28.90 o 
  -1   3   5      286.92      322.52     33.33 o 
   0   3   5     6913.21     6892.29    132.14 o 
   1   3   5     1914.55     2657.20     85.43 o 
   2   3   5     1210.94     1225.50     69.25 o 
   3   3   5        8.56      -43.38     43.38 o 
   4   3   5        0.56      -35.47     47.30 o 
   5   3   5      608.37      631.67     47.45 o 
   6   3   5      201.77      209.97     41.46 o 
   7   3   5        0.31       61.27     58.75 o 
   8   3   5        3.16       41.09     73.68 o 
   9   3   5       52.03       -7.83     91.79 o 
  10   3   5      112.01       75.16    101.03 o 
  11   3   5        5.25       21.73    100.44 o 
  12   3   5       43.68      281.28     96.96 o 
 -10   4   5        0.29       48.11    101.18 o 
  -9   4   5        9.85      123.79     92.31 o 
  -8   4   5      267.49      182.69     64.67 o 
  -7   4   5      140.36      131.55     89.50 o 
  -6   4   5      565.11      623.02     62.08 o 
  -5   4   5      232.99      249.80     45.75 o 
  -4   4   5     2197.21     2757.94    123.42 o 
  -3   4   5      687.31      668.40     48.04 o 
  -2   4   5       57.20      -38.21     47.52 o 
  -1   4   5      822.66      862.63     64.00 o 
   0   4   5      210.16      183.73     30.30 o 
   1   4   5      862.98      843.63     64.52 o 
   2   4   5       10.41      155.94     38.65 o 
   3   4   5      550.18      538.48     42.13 o 
   4   4   5        1.07      -11.97     50.11 o 
   5   4   5     1679.75     1596.36     97.56 o 
   6   4   5      397.82      310.99     50.70 o 
   7   4   5      142.43      147.96     47.37 o 
   8   4   5      265.66      262.66     54.91 o 
   9   4   5      207.63      195.92    103.02 o 
  10   4   5      191.97      216.40     64.74 o 
  11   4   5       55.64      146.19    105.39 o 
  12   4   5        2.74      -90.61    114.55 o 
  -9   5   5       35.47     -106.94    106.94 o 
  -8   5   5       40.38      209.30     91.79 o 
  -7   5   5       96.92      211.07     90.46 o 
  -6   5   5       69.81       12.27     80.04 o 
  -5   5   5        2.15      116.48     60.60 o 
  -4   5   5      767.52      915.32     91.05 o 
  -3   5   5      118.92       66.15     63.04 o 
  -2   5   5      148.59      165.25     53.21 o 
  -1   5   5      820.09      841.64     70.65 o 
   0   5   5      107.59       83.96     30.74 o 
   1   5   5      403.10      365.02     37.91 o 
   2   5   5      933.74      748.00     68.36 o 
   3   5   5     1519.20     1752.60     88.61 o 
   4   5   5        1.69      -44.20     51.22 o 
   5   5   5      588.58      625.98     53.58 o 
   6   5   5      598.01      573.36     59.20 o 
   7   5   5      280.11      323.85     52.62 o 
   8   5   5      317.19      349.13     57.06 o 
   9   5   5      185.49      291.19     84.84 o 
  10   5   5      234.31      294.07     96.67 o 
  11   5   5        9.67      126.75    103.76 o 
  12   5   5        7.68     -110.19    115.29 o 
  -9   6   5       26.89      -78.78    118.40 o 
  -8   6   5       38.80      111.82    105.83 o 
  -7   6   5        4.02      -98.44     98.44 o 
  -6   6   5       61.05      -12.71     81.37 o 
  -5   6   5        0.06       88.10     69.47 o 
  -4   6   5        1.79       48.48     62.08 o 
  -3   6   5      105.13      153.35     42.35 o 
  -2   6   5      132.25      146.41     58.24 o 
  -1   6   5        0.16       69.47     53.43 o 
   0   6   5      155.93      155.87     37.99 o 
   1   6   5      851.29      803.72     77.67 o 
   2   6   5     1130.90     1003.93     78.78 o 
   3   6   5     1293.56     1263.27     88.76 o 
   4   6   5      568.50      650.96     50.11 o 
   5   6   5      574.73      567.60     56.83 o 
   6   6   5      530.25      579.49     59.72 o 
   7   6   5      122.63      -43.97     82.55 o 
   8   6   5       47.77       -0.89     82.04 o 
   9   6   5       56.37      153.80     80.48 o 
  10   6   5       62.29       86.77     89.43 o 
  11   6   5       27.11      -30.45     97.78 o 
  12   6   5        3.80      235.24    106.87 o 
  -8   7   5        6.84       39.69     97.48 o 
  -7   7   5        3.02      -61.86     95.19 o 
  -6   7   5       21.62       66.88     89.50 o 
  -5   7   5        4.48       85.43     67.55 o 
  -4   7   5      124.22       95.93     80.04 o 
  -3   7   5      320.51      357.11     81.15 o 
  -2   7   5       35.71      -69.99     69.99 o 
  -1   7   5      248.54      248.91     46.26 o 
   0   7   5      346.58      308.33     49.52 o 
   1   7   5     1053.18     1021.15     64.52 o 
   2   7   5      162.50      134.88     65.26 o 
   3   7   5     1099.44     1103.19     92.83 o 
   4   7   5       30.22       38.95     62.08 o 
   5   7   5      203.28      223.93     63.41 o 
   6   7   5      161.60      234.95     78.78 o 
   7   7   5       65.48      147.96     79.52 o 
   8   7   5       13.40       11.97     84.55 o 
   9   7   5        2.13      -92.31     97.63 o 
  10   7   5       42.97       -7.76    110.64 o 
  11   7   5       43.56      120.24    112.48 o 
  -7   8   5       31.97      168.95    107.02 o 
  -6   8   5       20.91       49.66     90.98 o 
  -5   8   5       24.66      189.79     75.68 o 
  -4   8   5       64.67      199.03     76.64 o 
  -3   8   5      173.67       90.76     90.83 o 
  -2   8   5      232.82      295.47     53.14 o 
  -1   8   5      219.46      225.78     83.07 o 
   0   8   5       15.05       -9.39     69.25 o 
   1   8   5      114.52      208.19     71.10 o 
   2   8   5       76.12       79.30     67.25 o 
   3   8   5      222.91      311.14     51.66 o 
   4   8   5        2.41       52.18     61.86 o 
   5   8   5       59.30      153.28     74.79 o 
   6   8   5      144.39      156.75     81.89 o 
   7   8   5       77.41      204.94     75.01 o 
   8   8   5       40.91      123.57     86.03 o 
   9   8   5       15.27       77.45     90.61 o 
  10   8   5       12.60     -118.10    118.10 o 
  11   8   5       81.21      289.93    123.42 o 
  -6   9   5       50.27       39.32    118.25 o 
  -5   9   5       22.44      183.51     95.56 o 
  -4   9   5       10.59      -12.27     86.25 o 
  -3   9   5       86.60      184.17     77.67 o 
  -2   9   5      127.49      114.92     87.73 o 
  -1   9   5       60.91      151.88     74.42 o 
   0   9   5      107.50      142.05     83.96 o 
   1   9   5       78.66       -4.21     80.04 o 
   2   9   5       18.66       31.26     75.46 o 
   3   9   5      224.39      125.20     80.19 o 
   4   9   5       16.41        4.95     77.90 o 
   5   9   5       13.34      128.82     66.59 o 
   6   9   5       69.17      121.35     81.07 o 
   7   9   5      155.56       69.84    104.87 o 
   8   9   5       93.64       60.09    111.97 o 
   9   9   5       31.01     -111.52    111.52 o 
  10   9   5       22.48       36.58    109.75 o 
  11   9   5       56.74       15.45    130.00 o 
  -5  10   5       32.14       36.14    109.38 o 
  -4  10   5       15.62       65.04     88.17 o 
  -3  10   5        0.27      -13.97     96.45 o 
  -2  10   5       17.59       91.57     94.45 o 
  -1  10   5       15.95      199.69     79.89 o 
   0  10   5       12.98      -87.13     87.13 o 
   1  10   5       18.72      -27.12     84.70 o 
   2  10   5       11.65      181.07     73.83 o 
   3  10   5      200.76      159.86     61.64 o 
   4  10   5      176.35      137.32     98.15 o 
   5  10   5      199.20       19.95    104.72 o 
   6  10   5        2.51       47.60     90.46 o 
   7  10   5      175.97      275.89    104.87 o 
   8  10   5       56.64      260.22     99.26 o 
   9  10   5       31.72      -93.49    109.90 o 
  10  10   5        3.13      -60.90    121.28 o 
  -3  11   5       25.67      -24.83    112.93 o 
  -2  11   5        0.87      -21.80     84.77 o 
  -1  11   5        8.29     -104.50    104.50 o 
   0  11   5        2.90      119.73     88.39 o 
   1  11   5       23.16        0.67     87.87 o 
   2  11   5       55.63       90.31     94.30 o 
   3  11   5       51.86      142.71     91.94 o 
   4  11   5       17.51      -38.36    108.05 o 
   5  11   5       16.15      -86.99    105.83 o 
   6  11   5       36.61       98.07    104.50 o 
   7  11   5       59.27       65.41     98.37 o 
   9  11   5       42.58      -30.74    126.82 o 
  -1  12   5       17.01      276.04     99.99 o 
   0  12   5       28.02     -116.33    116.33 o 
   1  12   5       67.28      143.01    101.40 o 
   2  12   5        9.93       27.64    106.79 o 
   3  12   5       14.96      116.55     96.52 o 
   4  12   5       21.47      -43.75    109.16 o 
   5  12   5        3.34        8.72    114.48 o 
  -3  -9   6        0.11       83.88     98.81 o 
  -2  -9   6        5.65       61.19     86.62 o 
  -1  -9   6       18.21      119.28    103.84 o 
   0  -9   6        5.01      -57.72    107.68 o 
  -8  -8   6       10.92      -69.47    120.32 o 
  -6  -8   6        7.94      -73.02    105.98 o 
  -5  -8   6       39.93       -6.21     94.60 o 
  -4  -8   6        0.10       17.96     91.79 o 
  -3  -8   6        2.94       97.85     90.61 o 
  -2  -8   6        0.29       17.74     96.15 o 
  -1  -8   6       34.09      155.35     97.33 o 
   0  -8   6       16.22       18.99     95.56 o 
   1  -8   6       30.69       15.59    101.62 o 
   2  -8   6       16.32      155.50     89.28 o 
   3  -8   6       29.95      108.94    105.46 o 
  -9  -7   6       19.37      -18.85    123.79 o 
  -8  -7   6        3.70       19.88     99.11 o 
  -7  -7   6        0.89      -70.21    104.21 o 
  -6  -7   6        0.50      -51.44    100.07 o 
  -5  -7   6      165.62      180.92     67.25 o 
  -4  -7   6       58.90       13.75     87.28 o 
  -3  -7   6       55.77      149.51     87.80 o 
  -2  -7   6       33.02      124.38     83.66 o 
  -1  -7   6      121.22      188.68     96.52 o 
   0  -7   6       73.43      140.35     96.00 o 
   1  -7   6      106.95      100.14     95.41 o 
   2  -7   6       10.16      107.31     92.97 o 
   3  -7   6        5.52       55.58     79.01 o 
   4  -7   6       46.06       54.39    103.69 o 
   5  -7   6        0.31      -28.97    103.76 o 
 -10  -6   6       19.13      -18.62    107.68 o 
  -9  -6   6       28.39      -36.73    104.95 o 
  -8  -6   6       17.95       76.49     91.42 o 
  -7  -6   6       30.79        1.85     97.70 o 
  -6  -6   6        2.75      -30.52     91.27 o 
  -5  -6   6      267.90      397.02     90.90 o 
  -4  -6   6      296.68      227.56     64.82 o 
  -3  -6   6      141.28      271.38     83.88 o 
  -2  -6   6       16.58        2.07     76.79 o 
  -1  -6   6      369.18      377.36     61.05 o 
   0  -6   6       65.99       65.92     93.56 o 
   1  -6   6      136.77      126.53     90.39 o 
   2  -6   6       42.48      155.57     72.58 o 
   3  -6   6        4.40      -90.02     90.02 o 
   4  -6   6       24.26       59.35     85.14 o 
   5  -6   6        6.02       16.04     92.23 o 
   6  -6   6        8.13       33.85     96.37 o 
 -10  -5   6        1.86       11.90    110.27 o 
  -9  -5   6       77.26      163.55    103.62 o 
  -8  -5   6      173.30       99.99    110.42 o 
  -7  -5   6      226.48       12.42    107.53 o 
  -6  -5   6       60.89      109.01     86.32 o 
  -5  -5   6      423.07      422.08     61.19 o 
  -4  -5   6      318.54      271.46     58.46 o 
  -3  -5   6      180.43      201.91     81.07 o 
  -2  -5   6       71.98      158.23     70.58 o 
  -1  -5   6       69.81       39.61     78.27 o 
   0  -5   6       16.03       79.82     73.61 o 
   1  -5   6      144.72      117.36     76.86 o 
   2  -5   6      141.21       72.43     80.26 o 
   3  -5   6        1.10      -50.33     77.08 o 
   4  -5   6      140.13      131.40     93.71 o 
   5  -5   6       75.75      110.27     91.27 o 
   6  -5   6       35.26     -104.35    104.35 o 
   7  -5   6       10.90       39.39    106.50 o 
 -11  -4   6        6.81      122.76    115.51 o 
 -10  -4   6       36.12       95.71     98.44 o 
  -9  -4   6       63.84      224.97     98.44 o 
  -8  -4   6      221.10      129.63     64.00 o 
  -7  -4   6      128.11       70.88     88.69 o 
  -6  -4   6      106.75      108.72     84.92 o 
  -5  -4   6      164.94       84.62     86.25 o 
  -4  -4   6      192.06      165.99     47.89 o 
  -3  -4   6      408.11      361.55     55.87 o 
  -2  -4   6       43.53       89.28     61.34 o 
  -1  -4   6       15.02      -31.11     61.27 o 
   0  -4   6       70.85      -28.45     63.85 o 
   1  -4   6      400.53      457.40     58.46 o 
   2  -4   6      355.10      262.51     51.81 o 
   3  -4   6       28.54        4.51     74.35 o 
   4  -4   6        2.51      -17.22     70.73 o 
   5  -4   6      164.89      111.30     97.26 o 
   6  -4   6      155.06      176.56     95.86 o 
   7  -4   6       27.01      -95.63    106.87 o 
   8  -4   6       26.06     -121.65    121.65 o 
 -11  -3   6       46.69       11.53    119.95 o 
 -10  -3   6       78.45      226.96    106.57 o 
  -9  -3   6       15.23      125.71     81.89 o 
  -8  -3   6      154.96      225.78     62.30 o 
  -7  -3   6      321.79      242.78     59.79 o 
  -6  -3   6        3.24      160.23     60.45 o 
  -5  -3   6       79.67      -30.30     72.50 o 
  -4  -3   6        2.63      -10.13     62.97 o 
  -3  -3   6      451.83      436.34     48.70 o 
  -2  -3   6      117.48       66.88     38.43 o 
  -1  -3   6      114.96      154.83     39.17 o 
   0  -3   6      617.45      614.67     53.58 o 
   1  -3   6      878.62      907.27     60.38 o 
   2  -3   6     1415.32     1533.84    106.05 o 
   3  -3   6      181.52       71.32     80.48 o 
   4  -3   6       46.83       35.99     63.63 o 
   5  -3   6      382.21      393.84     62.38 o 
   6  -3   6      159.14      191.42     83.74 o 
   7  -3   6       52.89       36.21     98.59 o 
   8  -3   6        0.29       15.82     92.53 o 
   9  -3   6        1.36     -121.65    121.65 o 
 -11  -2   6       14.93       71.54    119.06 o 
 -10  -2   6        1.83      -26.90     91.57 o 
  -9  -2   6        0.98      117.14     84.92 o 
  -8  -2   6      111.74      158.75     88.69 o 
  -7  -2   6      307.69      293.26     58.16 o 
  -6  -2   6      114.10      121.13     71.17 o 
  -5  -2   6       92.98      127.78     43.75 o 
  -4  -2   6      262.50      325.26     42.27 o 
  -3  -2   6     1946.04     1954.43    108.42 o 
  -2  -2   6      428.69      393.40     49.07 o 
  -1  -2   6     1144.44     1191.51     80.78 o 
   0  -2   6       13.88       14.19     51.14 o 
   1  -2   6      658.77      817.84     69.55 o 
   2  -2   6     2216.48     2002.62    105.39 o 
   3  -2   6      265.23      290.15     47.23 o 
   4  -2   6       19.24       24.83     64.22 o 
   5  -2   6        6.57      -75.83     75.83 o 
   6  -2   6       12.66       41.68     79.82 o 
   7  -2   6      164.11      361.55     81.22 o 
   8  -2   6        0.18       65.11     93.34 o 
   9  -2   6        1.10       52.92     98.00 o 
 -11  -1   6       19.23       24.98    126.67 o 
 -10  -1   6       25.48      215.80     88.32 o 
  -9  -1   6        7.20       37.25     92.83 o 
  -8  -1   6        4.78       62.52     73.31 o 
  -7  -1   6      265.67      210.48     56.61 o 
  -6  -1   6      997.55     1074.22     93.71 o 
  -5  -1   6      449.15      442.84     53.66 o 
  -4  -1   6      421.39      445.65     45.82 o 
  -3  -1   6     2000.27     2068.40     98.00 o 
  -2  -1   6     1653.63     1619.72     89.06 o 
  -1  -1   6     1437.14     1472.20     79.67 o 
   0  -1   6       17.37        9.98     46.93 o 
   1  -1   6      663.54      693.46     68.66 o 
   2  -1   6      523.28      449.94     46.34 o 
   3  -1   6      117.80      133.10     36.07 o 
   4  -1   6      169.02      186.76     40.43 o 
   5  -1   6        0.36      -63.41     63.41 o 
   6  -1   6      124.00      131.11     76.57 o 
   7  -1   6       59.39       41.83     84.77 o 
   8  -1   6       82.06       83.74     86.47 o 
   9  -1   6       19.80      141.09     83.22 o 
  10  -1   6       42.39      -51.66    109.31 o 
 -11   0   6       20.56       84.84    112.78 o 
 -10   0   6       65.33      -23.50     75.62 o 
  -9   0   6       68.22      149.88     61.15 o 
  -8   0   6       21.99       25.51     60.95 o 
  -7   0   6      428.50      457.49     68.29 o 
  -6   0   6      815.35      728.16     45.70 o 
  -5   0   6      101.28      115.63     27.77 o 
  -4   0   6      370.85      326.96     61.49 o 
  -3   0   6     2175.79     2063.81    133.58 o 
  -2   0   6     1654.04     1430.85     57.44 o 
  -1   0   6      328.04      723.39     45.31 o 
   0   0   6      290.03      250.15     24.98 o 
   1   0   6      358.16      329.00     25.73 o 
   2   0   6      282.05      283.80     46.01 o 
   3   0   6     1109.27     1074.52     57.06 o 
   4   0   6       98.55       64.12     39.80 o 
   5   0   6       79.54       83.88     34.85 o 
   6   0   6      111.20      160.92    101.36 o 
   7   0   6      441.65      510.02     44.81 o 
   8   0   6      232.80      351.62     78.67 o 
   9   0   6       79.10      137.82    138.76 o 
  10   0   6       38.22       21.33    127.30 o 
  11   0   6       57.63      154.02    118.40 o 
 -10   1   6      143.09      119.87     99.77 o 
  -9   1   6      164.14       37.32    105.32 o 
  -8   1   6       26.13      -21.95     78.93 o 
  -7   1   6      250.95      229.85     55.06 o 
  -6   1   6      455.69      421.19     58.46 o 
  -5   1   6       86.65      198.88     64.22 o 
  -4   1   6      360.57      314.32     44.12 o 
  -3   1   6      167.32      242.78     36.88 o 
  -2   1   6      266.48      258.00     35.99 o 
  -1   1   6      822.28      725.83     63.85 o 
   0   1   6      201.45      208.34     30.52 o 
   1   1   6       10.25      -15.74     40.94 o 
   2   1   6     1293.22     1227.79     72.94 o 
   3   1   6     2297.70     2255.60    100.44 o 
   4   1   6     1350.38     1077.62     84.47 o 
   5   1   6      217.50      174.12     42.57 o 
   6   1   6      550.16      564.57     55.21 o 
   7   1   6      376.85      373.74     57.35 o 
   8   1   6      196.10      152.17     58.90 o 
   9   1   6       44.38       22.25     92.31 o 
  10   1   6        8.62       43.16     89.20 o 
  11   1   6        0.04       87.36     92.01 o 
 -10   2   6       80.11      -38.95    117.73 o 
  -9   2   6       57.27      319.49     97.19 o 
  -8   2   6        1.15      -86.40     88.83 o 
  -7   2   6       32.69       21.80     75.75 o 
  -6   2   6      186.72      186.17     50.18 o 
  -5   2   6      812.26      689.98     59.94 o 
  -4   2   6        1.82      203.02     53.95 o 
  -3   2   6        1.81      175.30     36.95 o 
  -2   2   6     1262.43     1138.29     74.79 o 
  -1   2   6      560.20      499.82     40.06 o 
   0   2   6     1086.99      928.48     64.30 o 
   1   2   6      511.18      550.45     53.95 o 
   2   2   6      794.37      746.00     60.01 o 
   3   2   6      566.91      559.84     44.27 o 
   4   2   6     1569.35     1560.15     88.54 o 
   5   2   6      213.54      200.80     41.02 o 
   6   2   6      129.27       28.08     71.17 o 
   7   2   6      182.67       22.02     88.47 o 
   8   2   6      522.12      479.28     66.66 o 
   9   2   6        3.36      -61.86     88.69 o 
  10   2   6        0.04       68.44     83.66 o 
  11   2   6        0.78       49.30     93.64 o 
  12   2   6       13.46       48.19    116.92 o 
 -10   3   6       51.14       57.57    112.85 o 
  -9   3   6       19.19       -1.63    106.28 o 
  -8   3   6       19.04      175.38     79.08 o 
  -7   3   6        3.40        9.76     72.58 o 
  -6   3   6       85.66      107.46     72.65 o 
  -5   3   6     1188.86     1275.09     94.08 o 
  -4   3   6       82.21       67.62     37.99 o 
  -3   3   6       29.87       78.41     49.00 o 
  -2   3   6      382.73      310.11     39.76 o 
  -1   3   6     6302.33     6288.19    140.13 o 
   0   3   6     8476.92    10199.64    169.69 o 
   1   3   6      756.60     1581.73     82.18 o 
   2   3   6      139.47      125.42     29.27 o 
   3   3   6      840.95      955.53     67.33 o 
   4   3   6      618.68      565.97     46.49 o 
   5   3   6      193.41      157.94     39.76 o 
   6   3   6        2.35      -25.20     59.20 o 
   7   3   6      162.42      138.20     50.99 o 
   8   3   6       46.13      -74.20     84.40 o 
   9   3   6      104.87      124.46     92.46 o 
  10   3   6       30.82      128.00     89.57 o 
  11   3   6       15.99      215.58     92.01 o 
  12   3   6       18.79     -128.45    128.45 o 
  -9   4   6      188.36      175.53     67.11 o 
  -8   4   6      139.47      109.31     90.46 o 
  -7   4   6        5.40      -85.73     85.73 o 
  -6   4   6       57.42      104.43     79.01 o 
  -5   4   6     1155.78     1194.32    105.46 o 
  -4   4   6      195.15      204.20     43.75 o 
  -3   4   6      849.29      952.42     79.30 o 
  -2   4   6      382.04      337.97     42.42 o 
  -1   4   6        0.66       -3.70     44.64 o 
   0   4   6      432.85      397.76     40.20 o 
   1   4   6     1133.58     1337.69     77.01 o 
   2   4   6       66.99      137.02     56.76 o 
   3   4   6      978.75      848.95     71.10 o 
   4   4   6      955.50      976.00     74.87 o 
   5   4   6      419.38      342.26     48.04 o 
   6   4   6       39.24       39.02     58.09 o 
   7   4   6       17.45      -33.33     70.88 o 
   8   4   6      299.34      308.19     55.87 o 
   9   4   6       72.71      117.66     86.17 o 
  10   4   6      202.11        8.79    118.10 o 
  11   4   6        0.18       95.41    104.21 o 
  12   4   6       16.53      -67.33    110.49 o 
  -9   5   6       13.94      -62.75    111.45 o 
  -8   5   6       83.51      -30.74     99.55 o 
  -7   5   6       86.79      -47.96     94.53 o 
  -6   5   6        0.39       -0.22     77.38 o 
  -5   5   6      728.47      762.85     66.15 o 
  -4   5   6      917.31     1036.90     95.19 o 
  -3   5   6      668.79      691.90     59.05 o 
  -2   5   6       21.56       60.09     61.79 o 
  -1   5   6       19.49       79.01     43.01 o 
   0   5   6      517.08      555.77     44.27 o 
   1   5   6       42.03       13.30     49.37 o 
   2   5   6      133.65      148.33     33.41 o 
   3   5   6        3.58      -34.74     47.15 o 
   4   5   6      125.54      143.60     38.43 o 
   5   5   6     1057.95     1220.48     90.76 o 
   6   5   6      599.87      639.73     58.46 o 
   7   5   6      226.22      201.39     53.43 o 
   8   5   6      286.47      193.12     89.28 o 
   9   5   6      304.86       50.99    108.64 o 
  10   5   6      165.04       71.32    104.58 o 
  11   5   6       33.97       52.62     98.74 o 
  12   5   6       20.62      122.02    108.12 o 
  -8   6   6       88.72       -3.25    111.23 o 
  -7   6   6       19.13       21.14     86.54 o 
  -6   6   6        0.46      -56.24     83.59 o 
  -5   6   6       16.50       87.95     74.28 o 
  -4   6   6       27.46      -17.15     74.42 o 
  -3   6   6      324.70      363.47     53.14 o 
  -2   6   6       12.01      -47.96     56.98 o 
  -1   6   6      235.18      168.43     40.87 o 
   0   6   6       44.00       25.20     55.58 o 
   1   6   6      704.05      703.88     53.43 o 
   2   6   6      163.48      149.51     37.77 o 
   3   6   6      388.49      375.74     47.08 o 
   4   6   6      204.57      214.77     44.71 o 
   5   6   6     1132.22     1206.29     98.52 o 
   6   6   6      437.48      500.93     60.53 o 
   7   6   6      144.89       73.39     92.53 o 
   8   6   6       45.49       80.48     74.87 o 
   9   6   6      117.77      -50.26    104.58 o 
  10   6   6       94.83      344.40     88.61 o 
  11   6   6       23.31       16.55     94.08 o 
  12   6   6       10.09       63.34    113.15 o 
  -8   7   6       15.18     -112.41    112.71 o 
  -7   7   6       20.17      106.20     87.43 o 
  -6   7   6        0.07      -99.18     99.18 o 
  -5   7   6       12.53       52.69     87.65 o 
  -4   7   6       64.67       24.98     78.56 o 
  -3   7   6      121.56      -36.51     84.55 o 
  -2   7   6       60.98       57.42     71.54 o 
  -1   7   6      261.92      334.87     45.53 o 
   0   7   6      237.02      221.27     44.20 o 
   1   7   6     1329.90     1285.00     99.48 o 
   2   7   6      228.26      214.77     45.67 o 
   3   7   6       37.56      -53.80     63.34 o 
   4   7   6      215.29      243.22     46.56 o 
   5   7   6      393.56      339.67     55.95 o 
   6   7   6      222.09       75.31     86.32 o 
   7   7   6       35.48       33.33     75.75 o 
   8   7   6       14.84      -89.65     89.65 o 
   9   7   6       19.42       73.76     80.85 o 
  10   7   6       26.58       77.08     92.23 o 
  11   7   6        7.96        2.51    102.06 o 
  -7   8   6       38.70       43.23    101.55 o 
  -6   8   6        0.56      -34.44     96.82 o 
  -5   8   6        3.45       90.68     87.36 o 
  -4   8   6       80.97       45.60     84.40 o 
  -3   8   6      178.81      201.98     93.71 o 
  -2   8   6      297.49      330.36     59.35 o 
  -1   8   6       82.33      138.13     77.45 o 
   0   8   6       13.34       99.40     64.89 o 
   1   8   6     1172.55     1053.30    105.09 o 
   2   8   6      245.12      240.64     54.47 o 
   3   8   6      286.98      199.10     48.63 o 
   4   8   6       13.73      -37.54     75.97 o 
   5   8   6        9.37      100.59     64.89 o 
   6   8   6      183.82      177.82     56.39 o 
   7   8   6       98.23       99.99     85.58 o 
   8   8   6        0.40       64.15     94.23 o 
   9   8   6        0.36       82.04     78.49 o 
  10   8   6       13.54      -87.73    104.65 o 
  11   8   6       30.93      153.28    109.97 o 
  -6   9   6       11.90      197.40     89.65 o 
  -5   9   6       12.40     -107.02    107.02 o 
  -4   9   6       50.22       75.53     85.43 o 
  -3   9   6       78.86       61.27     85.29 o 
  -2   9   6      170.18      127.93     89.28 o 
  -1   9   6       40.11       63.04     83.00 o 
   0   9   6        3.51      -76.05     76.05 o 
   1   9   6       44.73       48.48     68.14 o 
   2   9   6       48.60       33.04     80.56 o 
   3   9   6      261.94      213.37     83.07 o 
   4   9   6       95.80      -64.45     87.13 o 
   5   9   6       19.35      -84.25     84.25 o 
   6   9   6      102.18       56.98     91.13 o 
   7   9   6      140.22       75.16     95.49 o 
   8   9   6       51.33      151.65     96.96 o 
   9   9   6       73.34       61.79    108.57 o 
  10   9   6       54.27     -119.21    119.21 o 
  -5  10   6        2.56      -53.73    110.93 o 
  -4  10   6        2.25      -96.37     96.37 o 
  -3  10   6       30.85       95.26     93.86 o 
  -2  10   6       80.51      -43.01     96.89 o 
  -1  10   6        5.82       67.03     80.56 o 
   0  10   6        0.72        5.91     75.68 o 
   1  10   6       12.43      -91.42     91.42 o 
   2  10   6      106.68      104.95     87.06 o 
   3  10   6      194.13      267.54     86.69 o 
   4  10   6       56.98       50.77     90.76 o 
   5  10   6        0.11       32.15     87.58 o 
   6  10   6       14.12      -71.17     90.68 o 
   7  10   6      120.45      197.25    104.80 o 
   8  10   6       60.79       37.03    108.79 o 
   9  10   6       16.17      123.05    109.53 o 
  10  10   6       18.38      -38.36    125.71 o 
  -3  11   6       13.75       52.92     99.70 o 
  -2  11   6        1.00       30.45     93.71 o 
  -1  11   6       24.23       26.68     93.64 o 
   0  11   6        2.40      -24.17     92.68 o 
   1  11   6        4.05       43.97     86.17 o 
   2  11   6        5.82      112.04     93.79 o 
   3  11   6       40.74       -2.14     97.85 o 
   4  11   6      102.53      -89.57    108.72 o 
   5  11   6      115.86       44.79    112.56 o 
   6  11   6       40.18       26.09    100.36 o 
   7  11   6       66.16      -35.03    116.62 o 
   9  11   6        0.94      -60.45    128.74 o 
  -1  12   6       38.57      -31.56    120.39 o 
   0  12   6       20.78       85.58     98.89 o 
   1  12   6        0.76      172.35     87.06 o 
   2  12   6        4.31     -120.61    120.61 o 
   3  12   6       41.99       33.04    101.92 o 
   4  12   6       37.72      146.04     94.89 o 
   5  12   6        0.91      169.61     93.86 o 
  -4  -8   7        5.79      -63.19    105.09 o 
  -3  -8   7        0.87      118.91     98.44 o 
  -2  -8   7        0.06       46.63     79.74 o 
  -1  -8   7       21.98      -39.47    104.21 o 
   0  -8   7       22.98     -109.75    111.01 o 
   1  -8   7        8.52       12.86     94.08 o 
  -8  -7   7        4.20     -120.32    120.32 o 
  -6  -7   7        5.25       77.90     99.99 o 
  -5  -7   7       28.44      175.75     94.60 o 
  -4  -7   7       23.14       27.49     78.12 o 
  -3  -7   7       36.59      -48.41     89.50 o 
  -2  -7   7        0.33       20.25     82.92 o 
  -1  -7   7       58.69       53.66    105.39 o 
   0  -7   7      111.37      164.37     89.28 o 
   1  -7   7       34.38      -82.48    114.55 o 
   2  -7   7       13.88      -60.38     94.23 o 
   3  -7   7       19.09       58.90     92.68 o 
   4  -7   7       46.35      165.18    109.16 o 
  -9  -6   7       44.61       13.97    118.62 o 
  -8  -6   7       13.72      -69.91    103.84 o 
  -7  -6   7        0.60       55.21     87.36 o 
  -6  -6   7       14.56      -31.41     94.82 o 
  -5  -6   7       35.90     -100.73    100.73 o 
  -4  -6   7      168.26      276.41     87.80 o 
  -3  -6   7       95.70       46.41     95.56 o 
  -2  -6   7       57.99       75.75     90.02 o 
  -1  -6   7      357.77      424.44     67.18 o 
   0  -6   7       97.94      109.08    101.18 o 
   1  -6   7       95.82      116.70     91.13 o 
   2  -6   7       14.21      -94.97     94.97 o 
   3  -6   7        3.79       -2.07     84.18 o 
   4  -6   7       24.79       73.83     86.25 o 
   5  -6   7        9.79       11.46     94.45 o 
 -10  -5   7        0.42       99.92    127.34 o 
  -9  -5   7      104.55        8.50    117.73 o 
  -8  -5   7       87.77      214.03     94.23 o 
  -7  -5   7      131.84      173.68     99.26 o 
  -6  -5   7       62.55       15.22     99.62 o 
  -5  -5   7       62.54      -79.23     94.30 o 
  -4  -5   7      359.65      254.83     66.74 o 
  -3  -5   7      244.70      273.23    102.58 o 
  -2  -5   7       12.80       60.68     71.47 o 
  -1  -5   7        4.93      -74.05     74.05 o 
   0  -5   7       45.14      102.80     74.35 o 
   1  -5   7      119.29       38.36     87.28 o 
   2  -5   7       13.01      -16.33     71.69 o 
   3  -5   7       11.50      115.00     74.13 o 
   4  -5   7       24.63       47.08     87.36 o 
   5  -5   7       12.16      -98.29     98.29 o 
   6  -5   7       26.77      142.19     86.17 o 
 -10  -4   7        0.07      221.35     86.32 o 
  -9  -4   7       35.95       95.26    107.90 o 
  -8  -4   7      184.04      129.11    103.25 o 
  -7  -4   7       79.67      150.69     84.84 o 
  -6  -4   7      127.38       57.35     94.53 o 
  -5  -4   7      388.39      303.16     63.04 o 
  -4  -4   7      364.10      377.88     93.79 o 
  -3  -4   7      112.42       31.56     78.27 o 
  -2  -4   7        6.82       70.36     71.25 o 
  -1  -4   7        0.37      -45.75     61.19 o 
   0  -4   7      102.66      115.37     50.26 o 
   1  -4   7      167.77      126.08     79.89 o 
   2  -4   7        4.90       80.70     73.68 o 
   3  -4   7       13.18      -47.00     73.68 o 
   4  -4   7       39.35      -26.83     84.62 o 
   5  -4   7      156.36      156.90     98.44 o 
   6  -4   7      124.13      209.60     87.65 o 
   7  -4   7       15.50       66.15    107.09 o 
 -11  -3   7       58.59      111.60    127.04 o 
 -10  -3   7       15.67      144.04    111.30 o 
  -9  -3   7       26.33      -49.74     90.98 o 
  -8  -3   7      193.65      281.21     66.22 o 
  -7  -3   7      113.62      -43.90     96.30 o 
  -6  -3   7        0.45       -8.13     81.74 o 
  -5  -3   7       17.69      151.28     65.85 o 
  -4  -3   7       38.67      159.49     70.21 o 
  -3  -3   7      331.75      350.68     51.14 o 
  -2  -3   7      234.32      294.88     47.67 o 
  -1  -3   7       13.74      -14.71     63.48 o 
   0  -3   7       75.01       64.22     56.24 o 
   1  -3   7      502.67      512.83     57.42 o 
   2  -3   7      828.13      786.36     66.81 o 
   3  -3   7      100.05      199.99     68.14 o 
   4  -3   7       49.19       -7.69     79.08 o 
   5  -3   7      230.83      327.85     61.93 o 
   6  -3   7       95.47      154.83    100.81 o 
   7  -3   7        7.74     -108.49    108.49 o 
   8  -3   7       17.19      -29.71    103.32 o 
 -11  -2   7       66.31      156.61    115.44 o 
 -10  -2   7       27.35     -102.88    102.88 o 
  -9  -2   7        3.52       22.91     92.53 o 
  -8  -2   7       80.86      -87.73     87.73 o 
  -7  -2   7      115.17       18.62     87.65 o 
  -6  -2   7      100.21      124.38     83.59 o 
  -5  -2   7        1.68       59.94     64.67 o 
  -4  -2   7       70.93       82.70     67.55 o 
  -3  -2   7      864.04      742.01     62.23 o 
  -2  -2   7      441.05      470.11     50.85 o 
  -1  -2   7      149.69      213.59     38.95 o 
   0  -2   7      454.65      518.82     50.18 o 
   1  -2   7      719.22      721.84     53.29 o 
   2  -2   7     1021.47     1014.43     67.11 o 
   3  -2   7      296.12      278.25     46.34 o 
   4  -2   7      180.08      184.17     69.84 o 
   5  -2   7        5.33      -77.31     77.31 o 
   6  -2   7      264.18      376.92     94.60 o 
   7  -2   7        0.98      -95.78     95.78 o 
   8  -2   7        7.41        3.25     89.13 o 
   9  -2   7        3.10      144.56     85.36 o 
 -11  -1   7       41.21      -47.82    132.07 o 
 -10  -1   7        0.94      -17.22     99.62 o 
  -9  -1   7       19.49      -24.61    101.62 o 
  -8  -1   7       37.87       70.28     87.06 o 
  -7  -1   7      179.25      181.96     77.45 o 
  -6  -1   7      214.36      178.41     51.66 o 
  -5  -1   7      128.23      117.44     43.38 o 
  -4  -1   7      154.35      111.75     44.34 o 
  -3  -1   7      653.52      688.65     53.88 o 
  -2  -1   7     3280.24     3352.06    131.70 o 
  -1  -1   7      997.88      806.53     78.04 o 
   0  -1   7      297.77      209.60     42.87 o 
   1  -1   7      134.67      -17.81     59.42 o 
   2  -1   7     1403.42     1391.20    101.03 o 
   3  -1   7      506.41      480.02     52.18 o 
   4  -1   7        1.31      234.65     54.99 o 
   5  -1   7        6.99      115.66     64.74 o 
   6  -1   7      109.15      138.20     78.19 o 
   7  -1   7        1.13      -55.95     89.50 o 
   8  -1   7       40.44      110.71     96.59 o 
   9  -1   7        2.14        7.83     96.00 o 
 -11   0   7       31.01       31.48    117.95 o 
 -10   0   7       66.89       66.64     74.24 o 
  -9   0   7       12.15       54.31     85.10 o 
  -8   0   7       33.41       39.22     61.45 o 
  -7   0   7      230.15      272.48     41.17 o 
  -6   0   7      548.92      542.30     44.96 o 
  -5   0   7      746.73      730.37     44.21 o 
  -4   0   7       90.09       21.29     41.96 o 
  -3   0   7      559.34      667.51     46.26 o 
  -2   0   7      406.74      416.93     31.17 o 
  -1   0   7      566.52      483.15     32.63 o 
   0   0   7      340.50      346.55     28.96 o 
   1   0   7        9.72       -5.64     34.16 o 
   2   0   7      668.45      685.72     35.51 o 
   3   0   7        3.90       44.19     96.04 o 
   4   0   7      110.60      134.71     33.78 o 
   5   0   7       50.25      138.19     42.50 o 
   6   0   7      252.78      248.33     38.90 o 
   7   0   7      160.87      199.15     61.57 o 
   8   0   7      179.46      180.54     42.90 o 
   9   0   7       10.64       94.66    100.18 o 
  10   0   7       43.86      -46.65     82.76 o 
  11   0   7       51.05      -86.25    134.14 o 
 -10   1   7       67.66      169.17    105.98 o 
  -9   1   7      109.53       93.93     89.87 o 
  -8   1   7       96.66       79.30    100.59 o 
  -7   1   7      229.63      267.54     57.28 o 
  -6   1   7      514.77      485.04     60.16 o 
  -5   1   7      262.53      238.86     48.04 o 
  -4   1   7       93.39      156.31     40.65 o 
  -3   1   7      127.95      120.10     35.47 o 
  -2   1   7       80.11       53.21     50.92 o 
  -1   1   7      625.77      576.76     43.90 o 
   0   1   7      104.13       71.39     30.08 o 
   1   1   7        3.32      192.23     32.22 o 
   2   1   7     1138.76     1081.02     84.62 o 
   3   1   7      333.77      292.52     40.94 o 
   4   1   7      678.47      646.01     52.40 o 
   5   1   7        4.66      -34.29     65.78 o 
   6   1   7      731.80      682.52     62.52 o 
   7   1   7      294.33      303.16     59.35 o 
   8   1   7      230.68      327.92     62.89 o 
   9   1   7       32.23       12.49    100.51 o 
  10   1   7        4.34       11.23     94.60 o 
  11   1   7        8.86      -52.03    111.97 o 
 -10   2   7       45.34      -80.04    113.15 o 
  -9   2   7      122.07      116.03     67.55 o 
  -8   2   7        4.84       12.19     86.03 o 
  -7   2   7       78.39       72.13     80.93 o 
  -6   2   7      439.78      368.86     58.90 o 
  -5   2   7      603.62      633.15     56.69 o 
  -4   2   7        1.41      134.51     65.85 o 
  -3   2   7        6.57        2.22     56.17 o 
  -2   2   7      113.98      105.69     34.22 o 
  -1   2   7      478.53      482.23     41.83 o 
   0   2   7      357.98      393.92     39.39 o 
   1   2   7      364.84      306.26     37.17 o 
   2   2   7      182.05      157.86     34.44 o 
   3   2   7     1622.30     1551.87     89.80 o 
   4   2   7     2891.01     3131.53    127.27 o 
   5   2   7       13.91      -69.03     69.03 o 
   6   2   7      641.73      584.52     60.23 o 
   7   2   7      310.96      250.02     57.65 o 
   8   2   7      123.15      136.28     81.67 o 
   9   2   7       87.79      109.60     97.85 o 
  10   2   7       11.36       64.82    100.88 o 
  11   2   7        0.23       -1.70    113.37 o 
  -9   3   7       14.06        1.63     91.79 o 
  -8   3   7       13.60       65.48     79.89 o 
  -7   3   7       32.92      167.25     77.75 o 
  -6   3   7        1.30      -24.61     72.72 o 
  -5   3   7      218.18      197.70     50.33 o 
  -4   3   7      543.65      459.47     52.18 o 
  -3   3   7      611.90      584.96     49.89 o 
  -2   3   7     1304.97      946.81     80.48 o 
  -1   3   7     3543.15     3495.74    119.43 o 
   0   3   7      702.70      892.41     79.82 o 
   1   3   7      344.02      336.42     39.32 o 
   2   3   7      421.09      417.12     42.72 o 
   3   3   7     1588.80     1542.04     86.54 o 
   4   3   7      901.19      906.82     58.09 o 
   5   3   7        5.44       17.37     59.05 o 
   6   3   7       11.09      120.54     62.23 o 
   7   3   7       32.45       45.82     72.50 o 
   8   3   7      528.72      508.03     67.85 o 
   9   3   7      119.81       14.12    101.47 o 
  10   3   7        2.64       48.85     92.31 o 
  11   3   7        0.92      126.67     96.74 o 
  -9   4   7      119.53      -50.70    107.68 o 
  -8   4   7        0.68       78.93     85.66 o 
  -7   4   7        1.19      -89.50     89.50 o 
  -6   4   7       26.87       78.27     81.00 o 
  -5   4   7      542.17      613.86     60.82 o 
  -4   4   7      412.89      462.21     53.06 o 
  -3   4   7      214.03      216.10     41.68 o 
  -2   4   7       36.43       70.28     50.63 o 
  -1   4   7      404.92      386.90     43.97 o 
   0   4   7     4363.48     4044.78    134.06 o 
   1   4   7     1590.82     1910.61     96.96 o 
   2   4   7      236.34      366.72     40.43 o 
   3   4   7      159.92      204.13     40.35 o 
   4   4   7     1008.92     1121.30     83.14 o 
   5   4   7       73.42       97.63     62.75 o 
   6   4   7       41.82      -41.68     68.66 o 
   7   4   7        0.52      164.00     59.94 o 
   8   4   7        7.62      -10.79     73.54 o 
   9   4   7      107.43      197.11     81.96 o 
  10   4   7       81.05      132.14     93.27 o 
  11   4   7       13.61       43.83     92.75 o 
  -9   5   7       16.91     -111.01    111.01 o 
  -8   5   7      179.29      363.99     98.74 o 
  -7   5   7      171.84       51.51     92.68 o 
  -6   5   7       22.90      -74.35     74.35 o 
  -5   5   7      710.66      673.21     68.44 o 
  -4   5   7       39.85      130.52     70.06 o 
  -3   5   7      437.19      457.92     49.89 o 
  -2   5   7      182.26      193.34     42.64 o 
  -1   5   7      153.26      131.48     36.14 o 
   0   5   7       23.34      -44.71     57.20 o 
   1   5   7      325.07      300.80     42.50 o 
   2   5   7      118.83       41.83     55.87 o 
   3   5   7       41.00       39.84     53.95 o 
   4   5   7      794.72      931.36     83.59 o 
   5   5   7      657.58      640.69     59.79 o 
   6   5   7      238.95      284.61     53.58 o 
   7   5   7      114.71      166.66     82.77 o 
   8   5   7       82.69       47.37     85.29 o 
   9   5   7      250.03      243.45     95.71 o 
  10   5   7      150.17      171.31    116.99 o 
  11   5   7       34.02      -86.32    111.15 o 
  -8   6   7       33.47       97.26     98.66 o 
  -7   6   7       84.23      129.63     98.44 o 
  -6   6   7        9.37      -15.45     86.62 o 
  -5   6   7       66.79       96.89     82.85 o 
  -4   6   7       52.52       94.97     81.52 o 
  -3   6   7      474.61      382.98     57.79 o 
  -2   6   7        0.72       56.32     53.80 o 
  -1   6   7       56.41       53.88     62.08 o 
   0   6   7      448.53      411.14     50.85 o 
   1   6   7      251.47      246.03     43.60 o 
   2   6   7      204.00      135.69     41.31 o 
   3   6   7        8.70       -4.58     53.29 o 
   4   6   7      293.72      253.13     46.78 o 
   5   6   7      434.27      536.92     62.23 o 
   6   6   7      291.69      258.15     54.47 o 
   7   6   7      144.93      101.84     81.22 o 
   8   6   7       90.26      147.96     83.74 o 
   9   6   7      153.53       63.41    105.61 o 
  10   6   7       85.63      302.79     86.69 o 
  11   6   7        8.80     -120.76    120.76 o 
  -8   7   7       22.60      154.91    101.18 o 
  -7   7   7       18.30      114.63     98.07 o 
  -6   7   7       21.84        5.47     81.00 o 
  -5   7   7       14.25       87.95     79.74 o 
  -4   7   7        1.55      101.32     70.36 o 
  -3   7   7       83.91      109.97     71.69 o 
  -2   7   7        5.66      -42.35     69.47 o 
  -1   7   7      148.58      139.53     43.01 o 
   0   7   7      105.54      129.48     43.31 o 
   1   7   7      381.87      439.52     51.81 o 
   2   7   7      958.39      922.27     91.27 o 
   3   7   7       86.51      252.76     63.78 o 
   4   7   7      470.43      483.05     53.51 o 
   5   7   7      319.54      244.33     56.09 o 
   6   7   7      274.94      237.75     55.95 o 
   7   7   7       89.59       88.61     85.14 o 
   8   7   7       10.85       12.79     80.48 o 
   9   7   7       31.63       46.12     90.76 o 
  10   7   7       18.73      -14.93    113.52 o 
  11   7   7       14.17      -65.26     98.96 o 
  -7   8   7        1.22      -56.98    106.42 o 
  -6   8   7        0.58      126.82     82.70 o 
  -5   8   7       28.09        8.43     86.17 o 
  -4   8   7       87.00      -39.10     91.20 o 
  -3   8   7       84.16       97.85     84.70 o 
  -2   8   7       56.62       47.52     82.55 o 
  -1   8   7       52.61       65.18     75.38 o 
   0   8   7      114.61      -26.98     79.67 o 
   1   8   7      895.60      825.82     68.95 o 
   2   8   7      625.40      587.03     63.63 o 
   3   8   7        5.43      -79.15     79.15 o 
   4   8   7       87.72      -24.68     79.30 o 
   5   8   7      222.92      217.65     54.62 o 
   6   8   7      109.28      145.67     85.80 o 
   7   8   7       61.90       46.19     77.45 o 
   8   8   7        1.29      102.58     86.99 o 
   9   8   7        1.37       94.23     94.97 o 
  10   8   7       48.47      189.72    108.27 o 
  11   8   7       22.16      184.76    101.84 o 
  -6   9   7        3.87      -42.57    100.22 o 
  -5   9   7        9.62       60.53     91.57 o 
  -4   9   7       29.09      -70.65     90.61 o 
  -3   9   7      115.54      127.12     92.60 o 
  -2   9   7      135.04      266.28     87.73 o 
  -1   9   7       36.66       47.08     77.82 o 
   0   9   7        3.95       50.85     76.79 o 
   1   9   7        5.15       54.25     78.27 o 
   2   9   7      371.66      476.77     64.89 o 
   3   9   7        0.59      100.51     72.06 o 
   4   9   7       52.07       11.23     80.19 o 
   5   9   7        4.56      -74.79     83.07 o 
   6   9   7       94.31      152.02     83.59 o 
   7   9   7       93.27       96.15     98.37 o 
   8   9   7       43.52     -101.25    101.25 o 
   9   9   7       18.52      100.88     88.61 o 
  10   9   7       42.46     -125.57    125.57 o 
  -5  10   7        2.33       58.02     98.81 o 
  -4  10   7       22.21      -64.15     97.78 o 
  -3  10   7       40.98       -3.03     93.64 o 
  -2  10   7       48.08      176.12     80.48 o 
  -1  10   7       57.92      145.52     89.80 o 
   0  10   7       20.31      -25.05     84.10 o 
   1  10   7        0.46        2.36     86.84 o 
   2  10   7      102.52      -61.71    101.25 o 
   3  10   7        5.67       54.17     86.77 o 
   4  10   7        0.08       42.50     73.31 o 
   5  10   7        5.41      -49.81     96.52 o 
   6  10   7       81.99      -20.77     97.78 o 
   7  10   7       42.91      -86.84    111.60 o 
   8  10   7       31.91      -19.66    116.84 o 
   9  10   7       13.17      209.67    104.65 o 
  10  10   7       28.91       12.12    124.24 o 
  -3  11   7        1.41      131.26     94.67 o 
  -2  11   7       27.49      -99.55     99.55 o 
  -1  11   7       19.16      166.44     94.08 o 
   0  11   7        4.37       54.76     85.21 o 
   1  11   7        0.85      -54.39     87.43 o 
   2  11   7       66.65      -75.90     95.41 o 
   3  11   7       64.12     -113.81    113.81 o 
   4  11   7      195.12       21.06    105.76 o 
   5  11   7       19.96       49.89     95.78 o 
   6  11   7       29.88       21.06    105.69 o 
   7  11   7       20.21      102.88    103.91 o 
   9  11   7        0.40      -60.23    120.47 o 
  -1  12   7        1.30      -66.81    116.11 o 
   0  12   7       16.90      -28.08    101.84 o 
   1  12   7        0.28        4.29    107.53 o 
   2  12   7       46.60      131.55     97.26 o 
   3  12   7       23.69       -7.02    103.39 o 
   4  12   7        6.73      -17.00     98.52 o 
   5  12   7        7.86     -124.09    124.09 o 
  -5  -7   8       28.46     -115.00    115.00 o 
  -4  -7   8       14.52      153.28     95.12 o 
  -3  -7   8        0.74      -39.02     96.15 o 
  -2  -7   8        2.41      -97.78     97.78 o 
  -1  -7   8       31.26      -57.65    105.91 o 
   0  -7   8       94.49      150.62    106.50 o 
   1  -7   8        2.78       12.64     99.77 o 
   2  -7   8        5.73      -66.44    100.22 o 
  -8  -6   8        4.12      -60.82    111.97 o 
  -6  -6   8        0.41       28.45     91.94 o 
  -5  -6   8       50.80      109.68    104.28 o 
  -4  -6   8      139.18      132.44    102.58 o 
  -3  -6   8       38.37      -57.50     90.98 o 
  -2  -6   8       39.62       85.29     85.36 o 
  -1  -6   8       53.79      -94.38    100.81 o 
   0  -6   8      271.75      398.57     67.62 o 
   1  -6   8       49.08      -37.99    106.20 o 
   2  -6   8       16.42       19.88     94.23 o 
   3  -6   8        5.71     -102.06    102.06 o 
   4  -6   8        3.03       54.99     99.55 o 
  -9  -5   8       34.47      -83.59    124.53 o 
  -8  -5   8       31.40      125.34    101.69 o 
  -7  -5   8        2.33      -78.78    103.84 o 
  -6  -5   8       19.09       47.96     95.26 o 
  -5  -5   8       65.50      -35.33     96.89 o 
  -4  -5   8      228.54      253.87     62.60 o 
  -3  -5   8       61.06      212.04     86.32 o 
  -2  -5   8       27.76       65.78     77.53 o 
  -1  -5   8       42.80      148.11     87.43 o 
   0  -5   8      394.95      275.00    107.75 o 
   1  -5   8      114.70       41.46     99.40 o 
   2  -5   8       16.44        9.90     81.96 o 
   3  -5   8        0.03       -6.06     79.82 o 
   4  -5   8        3.59      -34.81     97.78 o 
   5  -5   8       28.60     -105.98    108.49 o 
 -10  -4   8        2.54     -122.98    122.98 o 
  -9  -4   8       85.62       11.01    116.40 o 
  -8  -4   8      175.31      275.82    119.14 o 
  -7  -4   8      150.19      128.45    108.64 o 
  -6  -4   8      200.21      133.03    102.43 o 
  -5  -4   8       38.34       43.46     85.07 o 
  -4  -4   8      309.04      400.72     64.74 o 
  -3  -4   8      218.65      165.18     59.57 o 
  -2  -4   8       25.26       39.69     75.83 o 
  -1  -4   8       69.44       85.88     78.93 o 
   0  -4   8      117.10       48.63     84.40 o 
   1  -4   8        8.35      -14.34     75.09 o 
   2  -4   8        0.68      -81.37     81.37 o 
   3  -4   8       46.26       89.87     78.71 o 
   4  -4   8       16.78      -20.55     86.77 o 
   5  -4   8       68.46       44.34     96.00 o 
   6  -4   8       42.93      -13.01    100.36 o 
   7  -4   8       18.43      -65.63    107.68 o 
 -10  -3   8        4.84      102.88    111.08 o 
  -9  -3   8       67.40       93.27    105.09 o 
  -8  -3   8      187.56       90.76    120.54 o 
  -7  -3   8       48.28       45.38     91.05 o 
  -6  -3   8        7.53       48.19     86.69 o 
  -5  -3   8       19.28       84.92     82.92 o 
  -4  -3   8      482.14      457.33     58.61 o 
  -3  -3   8      173.70      187.06     49.15 o 
  -2  -3   8      188.89      194.67     51.29 o 
  -1  -3   8       33.15       88.17     66.44 o 
   0  -3   8       27.18      116.77     73.54 o 
   1  -3   8      340.61      425.25     55.43 o 
   2  -3   8      327.72      406.11     59.20 o 
   3  -3   8        4.19       29.12     75.90 o 
   4  -3   8       54.87      123.05     83.44 o 
   5  -3   8      119.78       17.89    100.07 o 
   6  -3   8      119.46      204.05     97.56 o 
   7  -3   8       37.49      -56.32    105.24 o 
 -10  -2   8        7.24        7.32     95.86 o 
  -9  -2   8       24.74       15.00    112.71 o 
  -8  -2   8       59.57      -65.55     98.89 o 
  -7  -2   8      180.58      198.14     63.56 o 
  -6  -2   8       50.11       18.77     91.79 o 
  -5  -2   8      101.44      154.61     74.72 o 
  -4  -2   8       75.29       10.27     84.62 o 
  -3  -2   8       55.10       20.40     74.05 o 
  -2  -2   8      915.32      921.31     92.01 o 
  -1  -2   8        8.67        2.88     63.56 o 
   0  -2   8      160.66      149.81     47.08 o 
   1  -2   8      820.75      850.65     65.26 o 
   2  -2   8      469.81      393.03     59.94 o 
   3  -2   8      523.94      572.33     62.45 o 
   4  -2   8       86.80      206.34     71.02 o 
   5  -2   8       81.87       90.90     84.55 o 
   6  -2   8      258.95      333.24     63.12 o 
   7  -2   8       73.69      114.48     97.85 o 
   8  -2   8       14.30      -71.84    105.39 o 
 -11  -1   8       16.96      -65.70    126.16 o 
 -10  -1   8        1.31      148.11     99.55 o 
  -9  -1   8        0.06      -44.86    101.62 o 
  -8  -1   8       16.47      -72.28     91.72 o 
  -7  -1   8      168.59      126.38     59.79 o 
  -6  -1   8       92.79      102.43     78.49 o 
  -5  -1   8       56.93       89.06     78.34 o 
  -4  -1   8       69.18      -55.72     73.61 o 
  -3  -1   8      427.70      493.47     53.58 o 
  -2  -1   8     2671.32     2535.70    128.52 o 
  -1  -1   8       33.36      -21.51     59.94 o 
   0  -1   8      494.18      459.18     52.18 o 
   1  -1   8      351.69      370.12     51.59 o 
   2  -1   8      308.78      325.26     48.63 o 
   3  -1   8      420.19      332.21     54.32 o 
   4  -1   8        7.83        9.09     67.33 o 
   5  -1   8        4.55      -70.28     70.28 o 
   6  -1   8       72.21       -5.76     88.39 o 
   7  -1   8      104.06      163.55     91.42 o 
   8  -1   8        7.04       -9.53     95.04 o 
   9  -1   8        0.21      208.27     88.39 o 
 -11   0   8       41.16      -41.76    128.52 o 
 -10   0   8       10.22      -56.09     97.70 o 
  -9   0   8        2.39       56.76     63.89 o 
  -8   0   8        4.25       59.43     59.96 o 
  -7   0   8      152.69      213.81     48.98 o 
  -6   0   8      378.81      370.34     66.63 o 
  -5   0   8      358.07      349.95     65.59 o 
  -4   0   8      138.56      216.31     93.42 o 
  -3   0   8      125.44      138.25     33.41 o 
  -2   0   8     1816.89     1966.30     74.11 o 
  -1   0   8      742.91      743.28     78.38 o 
   0   0   8      395.87      346.23     32.24 o 
   1   0   8        1.42       39.44     36.97 o 
   2   0   8      355.27      349.66     37.14 o 
   3   0   8      207.30      262.05     31.82 o 
   4   0   8        6.61       12.39     43.85 o 
   5   0   8        0.56      -26.80     47.58 o 
   6   0   8       11.39       15.45     77.97 o 
   7   0   8      188.24      227.28     50.27 o 
   8   0   8      102.89      169.15     62.06 o 
   9   0   8        5.68      -75.53     75.53 o 
  10   0   8       37.34      170.94    115.00 o 
  -9   1   8       53.43      -44.27     93.42 o 
  -8   1   8       49.86       -7.39     94.97 o 
  -7   1   8      172.63      195.11     52.77 o 
  -6   1   8      352.83      309.37     59.86 o 
  -5   1   8      445.75      534.49     58.53 o 
  -4   1   8      283.66      283.21     48.78 o 
  -3   1   8       36.49       13.45     56.24 o 
  -2   1   8      761.42      694.05     52.62 o 
  -1   1   8      712.10      731.52     51.51 o 
   0   1   8       12.10      -21.14     53.51 o 
   1   1   8        3.15      -16.48     52.10 o 
   2   1   8      497.21      434.57     48.85 o 
   3   1   8       88.14       11.53     58.83 o 
   4   1   8      191.53      169.98     43.75 o 
   5   1   8      113.93       16.11     75.61 o 
   6   1   8        7.61      -52.92     74.72 o 
   7   1   8      401.29      421.26     65.11 o 
   8   1   8      147.40      162.96    112.04 o 
   9   1   8       74.35      -33.48     97.63 o 
  10   1   8       19.84     -119.73    119.73 o 
  11   1   8       37.13       80.63    120.10 o 
  -9   2   8       96.24      158.68    103.99 o 
  -8   2   8       88.38       38.73     97.26 o 
  -7   2   8       85.70      144.04     91.42 o 
  -6   2   8      238.39      134.14     79.15 o 
  -5   2   8       67.79      128.30     63.93 o 
  -4   2   8       51.16      135.10     63.56 o 
  -3   2   8        0.17       76.34     58.02 o 
  -2   2   8      117.32       71.84     39.61 o 
  -1   2   8      529.65      487.85     46.93 o 
   0   2   8       89.05      116.11     33.55 o 
   1   2   8      326.14      402.12     40.57 o 
   2   2   8      495.69      483.20     44.49 o 
   3   2   8     2084.34     2029.60    105.46 o 
   4   2   8     1505.15     1297.93    103.10 o 
   5   2   8      171.19       83.66     46.34 o 
   6   2   8       90.42      154.76     83.59 o 
   7   2   8      237.94      318.46     58.09 o 
   8   2   8      143.04      228.07     86.99 o 
   9   2   8       24.68      122.91     86.62 o 
  10   2   8        1.24       43.16    113.52 o 
  11   2   8        0.03      -71.91    113.74 o 
  -9   3   8       61.76       36.36    105.91 o 
  -8   3   8        2.89      -43.97     98.37 o 
  -7   3   8        0.31        8.13     81.22 o 
  -6   3   8      129.21      134.06     83.44 o 
  -5   3   8      245.15       83.14     85.73 o 
  -4   3   8      466.61      414.54     51.14 o 
  -3   3   8       21.43       13.08     68.29 o 
  -2   3   8      369.43      383.13     47.67 o 
  -1   3   8      531.80      440.03     49.74 o 
   0   3   8      673.54      646.45     49.22 o 
   1   3   8      230.56      275.67     39.91 o 
   2   3   8      257.71      245.29     42.42 o 
   3   3   8      613.32      646.82     52.62 o 
   4   3   8      852.25      909.48     89.72 o 
   5   3   8     1041.09     1035.86     94.60 o 
   6   3   8       23.67      -65.41     77.75 o 
   7   3   8      225.66      178.63     53.43 o 
   8   3   8      151.77       15.59     95.41 o 
   9   3   8       29.59        8.79     96.67 o 
  10   3   8        0.50       99.33    103.39 o 
  11   3   8        0.77      -24.39    102.88 o 
  -9   4   8        6.43      -10.64    107.83 o 
  -8   4   8       16.39       52.92     88.61 o 
  -7   4   8       13.95      145.96     81.00 o 
  -6   4   8       55.65       53.73     83.96 o 
  -5   4   8        8.83       71.39     76.86 o 
  -4   4   8      523.84      561.98     60.60 o 
  -3   4   8       81.20       23.21     63.71 o 
  -2   4   8      134.83      126.08     39.24 o 
  -1   4   8     3036.41     2965.24    128.08 o 
   0   4   8     2791.11     2611.38    119.95 o 
   1   4   8      313.17      767.14     53.51 o 
   2   4   8        9.81       17.59     62.15 o 
   3   4   8      141.58      153.87     38.58 o 
   4   4   8      262.27      315.06     47.08 o 
   5   4   8      632.59      556.81     57.50 o 
   6   4   8       27.43      187.79     58.68 o 
   7   4   8        5.18       20.32     75.46 o 
   8   4   8        7.47      145.82     87.36 o 
   9   4   8      205.99      168.43     70.88 o 
  10   4   8       16.09      -27.20    100.36 o 
  11   4   8       16.11      169.76    104.87 o 
  -8   5   8       86.11      -61.49    109.90 o 
  -7   5   8       26.45      -93.42     93.42 o 
  -6   5   8       46.97      117.95     80.26 o 
  -5   5   8       74.52      168.14     52.40 o 
  -4   5   8      808.47      721.39     68.81 o 
  -3   5   8      130.70      107.90     75.53 o 
  -2   5   8       74.86      131.18     60.01 o 
  -1   5   8       14.64       -0.15     58.61 o 
   0   5   8      341.52      344.55     47.15 o 
   1   5   8      537.73      509.51     51.44 o 
   2   5   8       40.78       12.93     61.56 o 
   3   5   8       93.23      124.75     36.58 o 
   4   5   8      117.93      177.52     67.18 o 
   5   5   8      266.55      218.17     49.81 o 
   6   5   8       61.11      -19.14     72.94 o 
   7   5   8       69.24       69.47     81.37 o 
   8   5   8       53.60      -95.41     95.41 o 
   9   5   8      144.86       71.98    106.35 o 
  10   5   8       54.40      154.76     96.67 o 
  11   5   8        7.60       99.55    112.85 o 
  -8   6   8       36.14      -48.04    113.15 o 
  -7   6   8       47.66      222.97     91.05 o 
  -6   6   8       81.92       56.76     94.53 o 
  -5   6   8       77.76      -96.52     96.52 o 
  -4   6   8      505.33      437.60     62.15 o 
  -3   6   8      168.35        4.43     92.83 o 
  -2   6   8      200.51      132.29     75.90 o 
  -1   6   8        0.25      -55.95     60.16 o 
   0   6   8      138.70       31.78     67.55 o 
   1   6   8      355.43      348.61     47.74 o 
   2   6   8      178.30      228.29     44.57 o 
   3   6   8        7.47       98.89     59.20 o 
   4   6   8        0.34      -19.66     58.24 o 
   5   6   8      383.07      387.34     56.02 o 
   6   6   8      310.66      396.58     58.83 o 
   7   6   8      147.15      271.82     76.20 o 
   8   6   8      117.17      118.10     82.70 o 
   9   6   8      196.22      138.72    102.14 o 
  10   6   8       48.89       -8.28    107.83 o 
  11   6   8       52.68       94.16    103.47 o 
  -7   7   8        7.65      -98.66     98.66 o 
  -6   7   8       31.89       43.75     94.75 o 
  -5   7   8       20.25       27.71     88.76 o 
  -4   7   8       42.30      -47.96     81.30 o 
  -3   7   8       81.15      186.02     73.91 o 
  -2   7   8       44.32      -72.58     72.58 o 
  -1   7   8        0.18       47.37     58.61 o 
   0   7   8      339.06      414.39     52.33 o 
   1   7   8      312.46      311.73     51.66 o 
   2   7   8      278.74      246.03     70.43 o 
   3   7   8      682.40      794.49     62.38 o 
   4   7   8       98.78      -61.05     79.30 o 
   5   7   8      421.43      321.79     59.27 o 
   6   7   8      227.37      214.55     57.94 o 
   7   7   8       70.54       84.40     88.83 o 
   8   7   8       36.88       99.18     79.37 o 
   9   7   8       49.97      -49.81    106.50 o 
  10   7   8       75.65      -26.09    110.42 o 
  11   7   8       21.16       13.23    121.57 o 
  -7   8   8        0.27       35.99     96.82 o 
  -6   8   8       22.88       34.07     98.52 o 
  -5   8   8        4.05       -1.85     90.76 o 
  -4   8   8        4.40       44.57     85.07 o 
  -3   8   8       26.18      -62.52     83.96 o 
  -2   8   8      129.75      129.41     83.74 o 
  -1   8   8       16.20       68.44     70.21 o 
   0   8   8      304.08      208.56     54.32 o 
   1   8   8       25.40       38.43     76.79 o 
   2   8   8      436.54      398.28     62.89 o 
   3   8   8      208.18       28.90     94.89 o 
   4   8   8      141.01      122.61     81.81 o 
   5   8   8      221.71      244.41     79.82 o 
   6   8   8      138.80       33.41     94.01 o 
   7   8   8       16.37      -87.87     87.87 o 
   8   8   8        0.05      129.85     86.77 o 
   9   8   8       13.69      -27.79    102.06 o 
  10   8   8       29.06       60.31    120.54 o 
  -6   9   8       19.38     -126.08    126.08 o 
  -5   9   8        0.06      117.73     98.22 o 
  -4   9   8       22.04      154.91     82.77 o 
  -3   9   8       95.18      173.90     83.88 o 
  -2   9   8       88.22      157.86     88.17 o 
  -1   9   8       20.00       72.80     85.80 o 
   0   9   8       65.77      117.07     77.75 o 
   1   9   8       56.45      116.11     83.29 o 
   2   9   8      229.80      257.27     54.17 o 
   3   9   8       30.25      122.76     72.43 o 
   4   9   8       36.80       71.39     76.12 o 
   5   9   8       38.38      179.96     80.85 o 
   6   9   8       77.83       60.45     94.75 o 
   7   9   8       49.38      -97.63     97.63 o 
   8   9   8        5.01      -98.52     98.52 o 
   9   9   8        0.27      -26.09    110.34 o 
  10   9   8       13.24     -135.69    135.69 o 
  -5  10   8        3.68     -118.40    118.40 o 
  -4  10   8       22.58       64.74     94.08 o 
  -3  10   8       24.87       -4.88     97.63 o 
  -2  10   8       72.56       88.83     97.56 o 
  -1  10   8       69.27       -7.61     94.89 o 
   0  10   8       11.73      -94.75     94.75 o 
   1  10   8        0.46      109.97     75.09 o 
   2  10   8       37.79      141.23     83.22 o 
   3  10   8        0.34      -23.95     83.22 o 
   4  10   8        3.92      145.82     71.76 o 
   5  10   8        0.06       44.42     86.54 o 
   6  10   8       51.87        7.39     99.62 o 
   7  10   8       67.10       67.99    113.74 o 
   8  10   8       42.51       25.87     99.26 o 
   9  10   8       20.57      109.97    102.65 o 
  -3  11   8        2.50      -16.04    106.57 o 
  -2  11   8       25.39       68.14     89.20 o 
  -1  11   8        6.57      -26.24    104.28 o 
   0  11   8       15.19      214.03     95.12 o 
   1  11   8       41.24      118.54     86.17 o 
   2  11   8       26.37      140.79     92.60 o 
   3  11   8       60.19      183.06     87.50 o 
   4  11   8       56.23       55.28     96.45 o 
   5  11   8       11.22      -98.74    102.29 o 
   6  11   8       42.96      170.35    102.73 o 
  -1  12   8        1.83      -56.39    107.38 o 
   0  12   8       11.14       19.58    103.10 o 
   1  12   8       10.10      -33.11    113.81 o 
   2  12   8        1.34      -88.47     98.89 o 
   3  12   8       24.15       25.79    104.06 o 
   4  12   8       48.17      179.37    107.31 o 
  -2  -7   9        3.35      -61.05    102.88 o 
  -1  -7   9       13.26      -78.12    111.01 o 
  -5  -6   9       53.13      183.06     86.17 o 
  -4  -6   9       18.05      112.19     85.07 o 
  -3  -6   9        3.43      144.86     86.54 o 
  -2  -6   9       22.12       34.14     89.43 o 
  -1  -6   9       52.15       80.34    102.80 o 
   0  -6   9       47.47      124.60    105.17 o 
   1  -6   9       23.90      -79.82     98.07 o 
   2  -6   9       10.29      115.07     93.49 o 
   3  -6   9       23.27      -57.13    107.16 o 
  -8  -5   9       23.14       91.27    112.85 o 
  -6  -5   9        1.60       -0.74     97.48 o 
  -5  -5   9      104.74       21.06    102.65 o 
  -4  -5   9      108.49      265.03     97.78 o 
  -3  -5   9       57.38      156.16     85.14 o 
  -2  -5   9      132.86      163.18    100.88 o 
  -1  -5   9      134.78       22.25    110.56 o 
   0  -5   9       75.36       22.02     92.90 o 
   1  -5   9       67.67       57.65     94.30 o 
   2  -5   9       10.13       54.10     93.93 o 
   3  -5   9        1.05      -32.81     88.69 o 
   4  -5   9       19.97       27.94    100.81 o 
  -9  -4   9       37.05       86.25    120.10 o 
  -8  -4   9       94.39      156.61    113.30 o 
  -7  -4   9       27.43      -16.41    104.87 o 
  -6  -4   9       44.94      136.95     95.34 o 
  -5  -4   9      120.09      186.09     96.67 o 
  -4  -4   9      179.96      163.04    106.05 o 
  -3  -4   9      146.58      125.42     84.92 o 
  -2  -4   9        8.22      -98.59     98.59 o 
  -1  -4   9       64.14      109.38     95.41 o 
   0  -4   9       76.91      143.67     91.86 o 
   1  -4   9        9.11      -26.61     78.41 o 
   2  -4   9       33.36      105.32     75.90 o 
   3  -4   9        2.79      -23.87     91.20 o 
   4  -4   9       21.95       42.27     91.94 o 
   5  -4   9       18.80     -107.68    107.68 o 
   6  -4   9       18.41      209.08     88.76 o 
  -9  -3   9       31.94      218.10    104.80 o 
  -8  -3   9       89.38       14.12    114.63 o 
  -7  -3   9       44.20       83.44     98.29 o 
  -6  -3   9      127.48       41.02    102.65 o 
  -5  -3   9      110.04      199.40     84.18 o 
  -4  -3   9      273.01      270.13     57.50 o 
  -3  -3   9      114.10       78.04     88.47 o 
  -2  -3   9        0.81      116.55     72.43 o 
  -1  -3   9       70.47      153.35     78.27 o 
   0  -3   9       78.98      224.89     79.60 o 
   1  -3   9      139.58       81.89     87.80 o 
   2  -3   9        3.20      -11.01     72.35 o 
   3  -3   9       22.11       52.55     78.86 o 
   4  -3   9       68.00      130.44     93.42 o 
   5  -3   9      123.01      180.11    100.29 o 
   6  -3   9       73.16      127.04    104.72 o 
   7  -3   9       35.57       65.48    115.96 o 
 -10  -2   9       16.52       74.87    115.59 o 
  -9  -2   9       42.55      239.60    106.57 o 
  -8  -2   9       92.69      335.68     90.68 o 
  -7  -2   9       89.05      102.06     94.01 o 
  -6  -2   9       21.83      -89.13     89.13 o 
  -5  -2   9       18.26       -9.98     79.08 o 
  -4  -2   9      135.37      149.44     87.13 o 
  -3  -2   9       38.17       70.36     67.40 o 
  -2  -2   9        9.68        9.61     67.92 o 
  -1  -2   9      196.08      251.06     48.78 o 
   0  -2   9      138.95      207.60     72.28 o 
   1  -2   9      397.53      489.26     60.09 o 
   2  -2   9      472.49      566.49     60.31 o 
   3  -2   9      111.44       58.24     82.92 o 
   4  -2   9       84.02      -99.62     99.62 o 
   5  -2   9      118.17       88.17     95.49 o 
   6  -2   9       96.47       39.10    100.73 o 
   7  -2   9       28.47      228.29     90.90 o 
 -10  -1   9       17.24       74.64    112.71 o 
  -9  -1   9       23.43     -116.18    116.18 o 
  -8  -1   9       33.66      215.95     85.29 o 
  -7  -1   9      121.85       92.68     90.09 o 
  -6  -1   9       48.92      165.84     69.91 o 
  -5  -1   9        8.42      -21.21     77.23 o 
  -4  -1   9       59.46      -48.63     76.79 o 
  -3  -1   9      389.58      433.90     60.31 o 
  -2  -1   9       84.92      193.71     72.50 o 
  -1  -1   9       17.39      -66.00     70.43 o 
   0  -1   9      118.98      131.48     45.90 o 
   1  -1   9      718.88      736.62     63.85 o 
   2  -1   9      712.23      816.51     66.22 o 
   3  -1   9      195.46      126.82     83.07 o 
   4  -1   9       41.25       70.28     73.17 o 
   5  -1   9       36.64      -56.32     90.68 o 
   6  -1   9      122.57      277.00     85.80 o 
   7  -1   9       50.74      140.35     88.24 o 
   8  -1   9        0.84     -106.79    106.79 o 
 -10   0   9        0.29     -112.78    112.78 o 
  -9   0   9        0.67      -53.55    156.20 o 
  -8   0   9       19.42       69.23     64.05 o 
  -7   0   9      184.51      158.60     53.16 o 
  -6   0   9      149.93      164.71     81.44 o 
  -5   0   9      115.40      129.95     53.88 o 
  -4   0   9      191.58      139.48     48.26 o 
  -3   0   9     1164.50     1151.32     82.04 o 
  -2   0   9      725.71      607.97     43.69 o 
  -1   0   9      346.63      292.42     35.90 o 
   0   0   9      145.71      118.48     59.46 o 
   1   0   9      157.88      211.91     33.15 o 
   2   0   9      297.56      285.93     43.27 o 
   3   0   9      292.16      362.44     37.49 o 
   4   0   9        5.62        4.81     48.33 o 
   5   0   9        7.99      -58.73     90.65 o 
   6   0   9        0.51       -6.61     55.95 o 
   7   0   9      125.75       74.05     84.95 o 
   8   0   9        8.04       27.05     66.40 o 
   9   0   9        9.95      -76.66     76.66 o 
  10   0   9       10.10       39.24    113.96 o 
  -9   1   9        9.75       91.27    116.77 o 
  -8   1   9       17.07      140.27     88.17 o 
  -7   1   9      125.92      297.84     95.26 o 
  -6   1   9      221.02      109.16     96.23 o 
  -5   1   9      316.55      230.88     56.83 o 
  -4   1   9      210.67      233.54     75.90 o 
  -3   1   9      768.20      759.75     61.64 o 
  -2   1   9      419.80      355.34     53.36 o 
  -1   1   9      468.90      450.01     51.22 o 
   0   1   9        2.70      -10.64     56.09 o 
   1   1   9      103.74       80.34     37.77 o 
   2   1   9      122.25      107.46     42.42 o 
   3   1   9      139.75      166.58     45.23 o 
   4   1   9       22.99       32.08     69.32 o 
   5   1   9       33.48       67.40     78.34 o 
   6   1   9       74.95      158.01     89.06 o 
   7   1   9      188.06      221.57     92.90 o 
   8   1   9       80.19      106.72    107.24 o 
   9   1   9       34.23      188.24    101.99 o 
  10   1   9       38.75     -113.45    118.62 o 
  -9   2   9       25.59       83.74    102.80 o 
  -8   2   9       55.19       63.56     93.49 o 
  -7   2   9      140.65       40.13     91.50 o 
  -6   2   9      139.53       86.54     89.20 o 
  -5   2   9       32.39      -84.40     84.40 o 
  -4   2   9        4.27       -2.44     68.66 o 
  -3   2   9      187.09      177.15     45.82 o 
  -2   2   9      393.54      371.30     49.81 o 
  -1   2   9      257.99      153.87     45.08 o 
   0   2   9      236.13      272.34     39.54 o 
   1   2   9      116.79       28.68     62.60 o 
   2   2   9      144.14      184.25     64.37 o 
   3   2   9      836.73      822.13     63.93 o 
   4   2   9       67.80      -15.00     70.80 o 
   5   2   9      385.31      433.23     60.09 o 
   6   2   9       75.31      -10.35     84.40 o 
   7   2   9      190.11      182.47     60.75 o 
   8   2   9      146.63       63.85    102.51 o 
   9   2   9       20.76     -107.83    107.83 o 
  10   2   9        4.59     -123.05    123.05 o 
  -9   3   9        8.04       36.81    104.58 o 
  -8   3   9       55.81      -96.89     96.89 o 
  -7   3   9       41.00       95.71     91.50 o 
  -6   3   9      196.37       25.05     92.68 o 
  -5   3   9      151.33      245.07     55.06 o 
  -4   3   9      122.88      226.82     50.40 o 
  -3   3   9       10.63       14.26     72.58 o 
  -2   3   9      109.29       83.51     43.90 o 
  -1   3   9      279.74      245.51     46.56 o 
   0   3   9      214.27      250.61     42.20 o 
   1   3   9       84.39      150.77     60.09 o 
   2   3   9      370.40      365.09     48.26 o 
   3   3   9     1208.27     1128.47     94.97 o 
   4   3   9      489.72      380.24     55.95 o 
   5   3   9      738.54      595.61     66.52 o 
   6   3   9       16.55       26.31     65.92 o 
   7   3   9      428.81      372.56     68.51 o 
   8   3   9       72.90       17.74     98.89 o 
   9   3   9       13.17      -45.53     94.45 o 
  10   3   9        0.03     -110.34    110.34 o 
  11   3   9        2.03       71.17    103.39 o 
  -8   4   9        7.29       57.72     89.20 o 
  -7   4   9        2.81       32.08     90.46 o 
  -6   4   9      151.88      285.87     87.36 o 
  -5   4   9      147.44      225.93     87.87 o 
  -4   4   9       48.01       55.21     75.01 o 
  -3   4   9      151.87      106.28     72.80 o 
  -2   4   9      641.71      680.82     58.68 o 
  -1   4   9     1295.07     1341.76     99.33 o 
   0   4   9      244.15      409.73     53.36 o 
   1   4   9      202.88      192.67     43.83 o 
   2   4   9      337.02      333.98     48.56 o 
   3   4   9      306.15      358.44     51.96 o 
   4   4   9      188.32      269.83     47.82 o 
   5   4   9      116.25      140.49     70.88 o 
   6   4   9       79.06       15.89     84.92 o 
   7   4   9       73.01      -40.43     92.31 o 
   8   4   9      144.52       29.27    100.29 o 
   9   4   9       73.63       72.94    104.28 o 
  10   4   9        3.47     -113.59    113.59 o 
  11   4   9        1.30     -126.30    126.30 o 
  -8   5   9        0.09      -93.56    110.56 o 
  -7   5   9       13.43      -91.05     91.05 o 
  -6   5   9      133.55      261.77     88.54 o 
  -5   5   9      122.13      105.17     53.29 o 
  -4   5   9      337.87      300.72     59.20 o 
  -3   5   9       47.51       28.75     78.49 o 
  -2   5   9        1.94       -0.59     64.00 o 
  -1   5   9      390.64      308.11     53.95 o 
   0   5   9     1488.51     1520.83    103.47 o 
   1   5   9      660.57      715.48     56.98 o 
   2   5   9      144.62      227.78     59.79 o 
   3   5   9      223.34      250.32     46.71 o 
   4   5   9      145.06       38.58     64.82 o 
   5   5   9       91.26       81.89     70.21 o 
   6   5   9       14.88      -48.78     76.05 o 
   7   5   9        3.23       10.35     86.17 o 
   8   5   9        0.57       35.47     79.97 o 
   9   5   9      148.80      138.06    101.25 o 
  10   5   9        4.35       -1.03    111.15 o 
  11   5   9       20.27       29.41    115.07 o 
  -8   6   9       62.92       30.15    110.42 o 
  -7   6   9       20.49       32.30     91.57 o 
  -6   6   9       90.63       38.87     90.46 o 
  -5   6   9      176.81      224.38     61.05 o 
  -4   6   9      387.07      464.87     66.96 o 
  -3   6   9       10.36       58.39     75.46 o 
  -2   6   9      136.53       88.69     72.94 o 
  -1   6   9       99.01       17.00     74.13 o 
   0   6   9       16.99       42.64     67.03 o 
   1   6   9       89.62       65.33     66.29 o 
   2   6   9       30.10       31.78     63.93 o 
   3   6   9      101.16      146.78     66.96 o 
   4   6   9      214.43      284.32     56.61 o 
   5   6   9      538.30      567.67     64.00 o 
   6   6   9      171.20      208.41     90.16 o 
   7   6   9       27.79       67.99     87.58 o 
   8   6   9      121.46      244.92     91.86 o 
   9   6   9      154.39       66.44    113.81 o 
  10   6   9       57.42       93.71    102.43 o 
  11   6   9       25.61      141.09    109.45 o 
  -7   7   9       14.96      -55.43    105.09 o 
  -6   7   9        0.28      139.90     82.55 o 
  -5   7   9       15.05      135.54     85.07 o 
  -4   7   9      228.50      378.03     60.75 o 
  -3   7   9       14.93       74.57     78.34 o 
  -2   7   9      156.26      130.67     74.28 o 
  -1   7   9        7.13      -68.73     68.73 o 
   0   7   9      170.56      169.39     72.65 o 
   1   7   9       79.85       60.75     63.34 o 
   2   7   9       96.25      202.28     69.10 o 
   3   7   9      103.76      132.44     74.72 o 
   4   7   9       69.81       28.75     79.60 o 
   5   7   9      311.34      275.52     58.68 o 
   6   7   9      192.09      247.29     81.22 o 
   7   7   9       81.01      169.32     84.55 o 
   8   7   9       90.97       33.70    102.06 o 
   9   7   9      105.62      -81.00    114.18 o 
  10   7   9       61.39      155.79     96.89 o 
  -6   8   9        0.18       84.47     97.92 o 
  -5   8   9        6.01      -44.86     92.90 o 
  -4   8   9        7.47      182.62     77.67 o 
  -3   8   9        4.87       19.44     89.50 o 
  -2   8   9       52.63      -52.40     92.46 o 
  -1   8   9        4.40      -29.86     80.11 o 
   0   8   9      231.56      145.52     54.91 o 
   1   8   9      186.90      241.45     84.40 o 
   2   8   9       56.91       65.33     82.77 o 
   3   8   9      170.98       26.61     84.84 o 
   4   8   9      126.90       63.04     80.26 o 
   5   8   9      140.89      -96.96     96.96 o 
   6   8   9      155.21      342.55     89.20 o 
   7   8   9       34.29       76.05     91.05 o 
   8   8   9        4.34     -103.69    103.69 o 
   9   8   9       22.45      -61.12    117.88 o 
  10   8   9       18.86       67.99    101.92 o 
  -5   9   9       12.70     -110.56    110.56 o 
  -4   9   9       39.70       88.83     91.13 o 
  -3   9   9       42.87       63.56     86.40 o 
  -2   9   9       19.59      -86.40     87.87 o 
  -1   9   9        4.94       60.23     78.19 o 
   0   9   9      251.42      138.94     94.53 o 
   1   9   9      270.68      224.38     58.16 o 
   2   9   9       97.04      122.02     84.92 o 
   3   9   9       71.17       94.82     71.10 o 
   4   9   9        0.81       -2.59     80.04 o 
   5   9   9       64.46       14.71     91.50 o 
   6   9   9       88.93      227.92     76.71 o 
   7   9   9       13.13       43.38     87.21 o 
   8   9   9        3.83      -43.46    108.57 o 
   9   9   9        1.27     -117.73    117.73 o 
  10   9   9       17.94      -23.80    129.78 o 
  -4  10   9       19.27      -42.27    108.05 o 
  -3  10   9       58.78      148.55    104.28 o 
  -2  10   9       33.58      -22.32     91.27 o 
  -1  10   9        7.46      -13.89     96.37 o 
   0  10   9        3.81       94.23     87.28 o 
   1  10   9       57.54      -95.41     95.41 o 
   2  10   9       83.82       24.46     95.19 o 
   3  10   9       16.81       39.02     88.76 o 
   4  10   9        3.66        7.39     95.41 o 
   5  10   9       18.78       -1.40     99.33 o 
   6  10   9       45.37      264.14     86.03 o 
   7  10   9       51.58      206.94     90.83 o 
   9  10   9        8.79       24.17    110.19 o 
  -3  11   9       23.89      158.68     99.85 o 
  -2  11   9       22.60       76.05    100.88 o 
  -1  11   9       14.14     -100.73    110.34 o 
   0  11   9        0.81       46.78     82.55 o 
   1  11   9       25.21     -101.32    101.32 o 
   2  11   9       10.87      -73.91    100.59 o 
   3  11   9       48.55       14.86    106.79 o 
   4  11   9        1.51      105.91     86.40 o 
   5  11   9        3.19       41.17     93.86 o 
   6  11   9        9.54       70.51    110.34 o 
   0  12   9        2.45      -16.55    115.00 o 
   1  12   9        6.08     -114.11    114.11 o 
   2  12   9        8.24     -107.38    115.51 o 
   3  12   9       66.86      -73.46    107.16 o 
   4  12   9       74.93       73.83    116.77 o 
  -3  -6  10        0.02       63.63    103.17 o 
  -2  -6  10        3.47      103.32    103.10 o 
  -1  -6  10       31.96       51.29    105.24 o 
   0  -6  10       17.99      -49.44    121.50 o 
  -5  -5  10       48.68      147.52    106.35 o 
  -4  -5  10       55.20     -116.70    116.70 o 
  -3  -5  10       34.55      215.58     91.50 o 
  -2  -5  10       40.85      -29.34     92.75 o 
  -1  -5  10       60.86      137.46     96.52 o 
   0  -5  10       71.57       88.98    108.49 o 
   1  -5  10       60.19     -106.79    106.79 o 
   2  -5  10        4.02      -71.39    104.72 o 
   3  -5  10        7.05       11.90    103.76 o 
  -8  -4  10       37.29      181.73    107.24 o 
  -6  -4  10       10.69      -12.34    102.36 o 
  -5  -4  10      107.64      141.31    104.06 o 
  -4  -4  10      123.75      268.06    110.56 o 
  -3  -4  10       46.84       53.66    104.72 o 
  -2  -4  10       12.13      -48.70     88.91 o 
  -1  -4  10      150.72      162.30     94.01 o 
   0  -4  10       95.47      172.94     91.42 o 
   1  -4  10       68.58      199.40     90.39 o 
   2  -4  10       10.30     -102.51    102.51 o 
   3  -4  10        2.04      -49.30     97.85 o 
   4  -4  10        4.31       -4.58    101.03 o 
   5  -4  10       20.29       51.14    107.61 o 
  -9  -3  10       43.84      -38.73    125.71 o 
  -8  -3  10       92.34       51.66    111.60 o 
  -7  -3  10       78.54       94.53    107.09 o 
  -6  -3  10       87.03      135.62     84.55 o 
  -5  -3  10      134.95      273.45     91.13 o 
  -4  -3  10       91.75       63.19     91.05 o 
  -3  -3  10      136.92      128.74     91.27 o 
  -2  -3  10        7.28      -88.02     88.02 o 
  -1  -3  10       15.51       31.19     88.83 o 
   0  -3  10        8.56       76.71     80.04 o 
   1  -3  10       14.33       27.64     81.22 o 
   2  -3  10        0.32      -87.65     87.65 o 
   3  -3  10        8.83      -37.17     91.05 o 
   4  -3  10       41.63      101.55     90.46 o 
   5  -3  10       73.29      -60.16    108.57 o 
   6  -3  10       16.92       11.90    111.60 o 
  -9  -2  10       20.07       60.16    116.92 o 
  -8  -2  10       75.18       49.52    115.37 o 
  -7  -2  10       11.87      -10.42     89.35 o 
  -6  -2  10        2.33      -94.53     94.53 o 
  -5  -2  10       73.70       60.82     85.07 o 
  -4  -2  10      145.85      255.86     90.09 o 
  -3  -2  10      298.66      287.49     58.90 o 
  -2  -2  10        1.37       19.51     69.25 o 
  -1  -2  10       21.63       56.24     72.50 o 
   0  -2  10       53.88      -53.51     87.58 o 
   1  -2  10      283.07      281.06     61.64 o 
   2  -2  10      118.55       62.82     84.10 o 
   3  -2  10        2.78       37.69     90.31 o 
   4  -2  10       27.87      -66.96     94.08 o 
   5  -2  10       67.38       33.85     99.62 o 
   6  -2  10       74.38      120.98    117.95 o 
   7  -2  10       12.90      116.25    100.51 o 
  -9  -1  10       11.80      224.67     88.32 o 
  -8  -1  10       73.20        0.89    105.32 o 
  -7  -1  10       83.28       83.81     97.33 o 
  -6  -1  10        0.35      -90.09     90.09 o 
  -5  -1  10        8.21       69.69     75.90 o 
  -4  -1  10        5.87      -10.42     85.88 o 
  -3  -1  10      238.87      238.27     55.87 o 
  -2  -1  10        3.09       13.38     72.65 o 
  -1  -1  10      255.42      295.03     54.03 o 
   0  -1  10       93.77      287.64     76.64 o 
   1  -1  10      384.43      385.94     63.12 o 
   2  -1  10      452.01      450.09     64.89 o 
   3  -1  10      211.34      287.35     82.48 o 
   4  -1  10       29.95      171.02     78.27 o 
   5  -1  10      148.80      219.94     98.81 o 
   6  -1  10       90.63       95.63    102.73 o 
   7  -1  10        0.06      178.48     80.11 o 
 -10   0  10        1.00      179.96    108.27 o 
  -9   0  10        2.40       -7.61    117.66 o 
  -8   0  10       36.10       29.93     68.37 o 
  -7   0  10      107.29       97.54     82.15 o 
  -6   0  10       80.67      142.24     61.63 o 
  -5   0  10       17.23       55.89     54.14 o 
  -4   0  10       63.54      110.34     50.25 o 
  -3   0  10      881.39      965.02     53.07 o 
  -2   0  10      205.82      299.07     95.01 o 
  -1   0  10      435.46      410.45     50.81 o 
   0   0  10       22.87       77.93     48.27 o 
   1   0  10      462.75      565.88     66.15 o 
   2   0  10      383.86      466.48     41.85 o 
   3   0  10      109.59      204.61     54.43 o 
   4   0  10       29.72      -55.52     55.52 o 
   5   0  10       16.53      -58.37     66.26 o 
   6   0  10       79.89      136.05     62.71 o 
   7   0  10        3.60      -32.22     72.98 o 
   8   0  10        8.40       71.87     69.28 o 
   9   0  10        0.03       14.04    116.25 o 
  -8   1  10        4.71       90.68     89.94 o 
  -7   1  10      148.54      -63.12    115.96 o 
  -6   1  10      225.65      174.34     97.33 o 
  -5   1  10       98.10      105.09     88.61 o 
  -4   1  10       99.82       39.10     76.12 o 
  -3   1  10      261.77      215.51     54.54 o 
  -2   1  10      463.89      559.61     59.79 o 
  -1   1  10      709.76      728.12     62.08 o 
   0   1  10       12.67      -69.47     69.47 o 
   1   1  10      254.21      264.43     46.19 o 
   2   1  10       25.68      -68.14     71.10 o 
   3   1  10      216.01      187.65     53.66 o 
   4   1  10       32.01       75.61     72.28 o 
   5   1  10        3.17      -53.58     73.31 o 
   6   1  10      196.30      289.71     58.61 o 
   7   1  10       23.75       76.42     91.57 o 
   8   1  10       35.40      127.93    100.51 o 
   9   1  10       14.69      179.66    110.49 o 
  10   1  10       15.67       50.55    105.54 o 
  -8   2  10       13.60        4.06     99.62 o 
  -7   2  10      116.02      -37.54    105.83 o 
  -6   2  10      137.97      214.40     61.86 o 
  -5   2  10      200.19      161.41     56.02 o 
  -4   2  10       37.32      -80.78     80.78 o 
  -3   2  10      209.42      216.91     49.30 o 
  -2   2  10      224.58      116.62     79.30 o 
  -1   2  10      101.31      152.47     44.57 o 
   0   2  10       24.67       12.71     70.28 o 
   1   2  10      110.12      146.33     63.12 o 
   2   2  10       32.36       22.69     71.39 o 
   3   2  10      355.03      320.38     55.36 o 
   4   2  10        2.02       97.19     66.44 o 
   5   2  10       30.32      -76.57     76.57 o 
   6   2  10      301.16      319.57     63.48 o 
   7   2  10      122.80      152.76     85.80 o 
   8   2  10      100.16      171.68    102.88 o 
   9   2  10       38.00       77.16     88.32 o 
  10   2  10       10.10      126.16    108.35 o 
  -8   3  10       31.82       70.80    103.47 o 
  -7   3  10       77.44       62.97     98.66 o 
  -6   3  10      130.10      155.65     98.52 o 
  -5   3  10       65.07      -67.99     84.18 o 
  -4   3  10       12.71      -42.57     75.38 o 
  -3   3  10       99.23       89.35     46.63 o 
  -2   3  10       25.33      102.73     67.48 o 
  -1   3  10      130.38        5.91     77.60 o 
   0   3  10      104.49      145.15     43.16 o 
   1   3  10       87.12       31.04     63.63 o 
   2   3  10      379.90      458.44     54.10 o 
   3   3  10     1034.90      860.19     71.47 o 
   4   3  10      206.07      125.57     51.29 o 
   5   3  10       44.37       50.85     77.16 o 
   6   3  10      282.23      249.43     60.82 o 
   7   3  10       99.33      -62.23    102.65 o 
   8   3  10      137.78      132.14     93.49 o 
   9   3  10        7.36      -16.48     90.16 o 
  10   3  10        1.36     -119.58    119.58 o 
  -8   4  10       17.24      -25.20    114.55 o 
  -7   4  10        0.35      151.58     93.12 o 
  -6   4  10       57.54      169.61     89.06 o 
  -5   4  10      335.11      263.18     60.75 o 
  -4   4  10       42.63      118.84     81.59 o 
  -3   4  10       99.02      106.35     76.71 o 
  -2   4  10      180.16      225.04     77.08 o 
  -1   4  10      291.96      285.13     52.92 o 
   0   4  10      124.70      139.24     45.01 o 
   1   4  10      162.53      158.45     48.26 o 
   2   4  10      243.27      306.86     48.04 o 
   3   4  10      237.45      147.74     49.15 o 
   4   4  10      530.93      555.40     65.11 o 
   5   4  10       21.57      -24.17     72.80 o 
   6   4  10       43.64       -1.18     83.29 o 
   7   4  10      192.90      301.83     90.76 o 
   8   4  10       91.37      171.68     88.24 o 
   9   4  10       17.15      168.65     89.72 o 
  10   4  10        2.23       51.14    107.09 o 
  -8   5  10        0.35     -108.94    116.18 o 
  -7   5  10        8.03       83.66     85.14 o 
  -6   5  10       32.04      115.14     90.31 o 
  -5   5  10      112.93      181.22     85.07 o 
  -4   5  10       13.02       85.88     73.76 o 
  -3   5  10      101.82      120.32     73.98 o 
  -2   5  10      287.93      289.12     51.36 o 
  -1   5  10     1667.47     1527.78    114.11 o 
   0   5  10      660.73      520.81     62.67 o 
   1   5  10      233.84      452.23     57.50 o 
   2   5  10       29.18       51.44     72.87 o 
   3   5  10      211.84      196.74     82.33 o 
   4   5  10      529.11      572.47     63.63 o 
   5   5  10        0.45      -79.74     79.74 o 
   6   5  10        0.36      145.52     77.08 o 
   7   5  10       28.90      -22.69     82.70 o 
   8   5  10       39.59      -18.85     89.20 o 
   9   5  10       69.41       15.15    106.72 o 
  10   5  10       29.64       27.86    103.54 o 
  -7   6  10        1.27      135.03     95.93 o 
  -6   6  10       17.57       44.12     90.24 o 
  -5   6  10       66.28       43.97    101.92 o 
  -4   6  10       78.86      188.76     90.24 o 
  -3   6  10      154.20      144.78     82.92 o 
  -2   6  10        7.29      -12.71     64.59 o 
  -1   6  10        7.90      -52.55     74.50 o 
   0   6  10      178.83      248.69     80.93 o 
   1   6  10      193.54      280.25     82.40 o 
   2   6  10       37.26       32.15     76.86 o 
   3   6  10      112.75       25.05     69.47 o 
   4   6  10      472.89      503.59     65.63 o 
   5   6  10       60.59      108.86     82.40 o 
   6   6  10       85.25      108.64     82.40 o 
   7   6  10       24.59       89.72     87.06 o 
   8   6  10       77.39       15.67    100.14 o 
   9   6  10       25.62      -22.76    113.00 o 
  10   6  10       55.55       32.00    124.53 o 
  -7   7  10       33.10      162.22    104.80 o 
  -6   7  10       15.96      -85.14    110.64 o 
  -5   7  10      117.16       55.95     97.56 o 
  -4   7  10      108.81      236.20     91.64 o 
  -3   7  10       48.50      100.22     79.60 o 
  -2   7  10        0.76      -50.26     83.96 o 
  -1   7  10      147.63      267.17     80.85 o 
   0   7  10       24.30       32.22     69.25 o 
   1   7  10       54.86       68.14     76.42 o 
   2   7  10       23.85      -83.74     83.74 o 
   3   7  10       50.19       29.78     80.63 o 
   4   7  10      162.38      238.49     89.65 o 
   5   7  10      153.41      233.99     56.46 o 
   6   7  10      202.60      109.75     99.99 o 
   7   7  10       92.44      177.15     96.82 o 
   8   7  10       99.17      283.43    102.95 o 
   9   7  10       59.60       54.54    112.26 o 
  10   7  10       50.88      -56.09    131.11 o 
  -6   8  10        0.02      -54.39     96.37 o 
  -5   8  10        3.26       46.19    108.20 o 
  -4   8  10       13.96        8.35     88.39 o 
  -3   8  10       32.86       71.98     93.34 o 
  -2   8  10        1.87       15.52     79.97 o 
  -1   8  10       82.35        7.46     79.45 o 
   0   8  10       23.52        0.74     85.43 o 
   1   8  10      290.37      281.43     59.20 o 
   2   8  10      112.36      162.59     79.52 o 
   3   8  10       18.48      -13.89     82.40 o 
   4   8  10      187.29      232.65     62.60 o 
   5   8  10       92.50       69.77     86.77 o 
   6   8  10      100.09      233.39     89.50 o 
   7   8  10       18.11      -71.76     90.09 o 
   8   8  10       42.82       39.76     97.70 o 
   9   8  10       22.38       84.84    112.78 o 
  10   8  10       39.82      128.52    111.52 o 
  -5   9  10       31.25       20.77     94.45 o 
  -4   9  10        6.26      -58.39     91.50 o 
  -3   9  10       14.06      -96.30     96.30 o 
  -2   9  10        4.89      -93.64     93.64 o 
  -1   9  10       76.55      151.73     84.03 o 
   0   9  10       60.03      214.25     71.84 o 
   1   9  10      192.24      241.01     60.23 o 
   2   9  10       72.48       18.77     84.25 o 
   3   9  10       30.71      -74.79     88.91 o 
   4   9  10      151.85       77.31     95.63 o 
   5   9  10       46.25      106.20     86.91 o 
   6   9  10       63.72       37.47     98.96 o 
   7   9  10        0.11      -77.08    103.54 o 
   8   9  10        7.63       -8.65    116.55 o 
   9   9  10        7.12       73.46    104.58 o 
  -4  10  10       11.96        5.03    117.95 o 
  -3  10  10       65.83      -79.89    112.04 o 
  -2  10  10       11.69      -63.78     97.41 o 
  -1  10  10        9.29      -34.37     88.91 o 
   0  10  10        2.29      -29.12     90.39 o 
   1  10  10      146.46      174.20    101.18 o 
   2  10  10       68.53       22.54    101.03 o 
   3  10  10       46.22       -5.54     94.89 o 
   4  10  10        2.99      -75.75     87.28 o 
   5  10  10       50.80      182.40     81.67 o 
   6  10  10       54.77       -5.40    108.94 o 
   7  10  10       12.62       12.34    112.11 o 
   9  10  10        0.17      -82.18    115.22 o 
  -2  11  10       10.46       59.27    105.76 o 
  -1  11  10       21.39      -72.21    105.54 o 
   0  11  10        1.69     -102.29    102.29 o 
   1  11  10        0.14      206.71     84.25 o 
   2  11  10       19.02       54.91     99.70 o 
   3  11  10        3.87       62.30     85.66 o 
   4  11  10        4.69       63.04    103.32 o 
   5  11  10       29.06      -77.16    110.19 o 
   2  12  10       39.09      257.86    101.62 o 
  -3  -5  11        4.54     -110.34    110.34 o 
  -2  -5  11        9.86       98.44    107.31 o 
  -1  -5  11       44.21      268.57     99.77 o 
   0  -5  11      102.12      -46.34    126.45 o 
   1  -5  11       11.67       -0.44    100.96 o 
  -5  -4  11       45.83     -124.60    124.60 o 
  -4  -4  11       81.41      334.05    103.84 o 
  -3  -4  11       33.74      152.32     96.23 o 
  -2  -4  11       45.81      243.22     91.57 o 
  -1  -4  11       50.78       82.11    100.88 o 
   0  -4  11      196.32      178.56    102.88 o 
   1  -4  11       37.75      179.59     90.31 o 
   2  -4  11        1.07       77.90     88.61 o 
   3  -4  11       14.67       27.64    104.21 o 
  -8  -3  11       37.27      226.00    105.76 o 
  -6  -3  11        1.71      -50.92    101.10 o 
  -5  -3  11       99.32      -77.23    110.27 o 
  -4  -3  11      138.61       96.23    107.09 o 
  -3  -3  11       42.56      -19.07    102.73 o 
  -2  -3  11        1.02      -20.84     89.72 o 
  -1  -3  11        4.31      -91.72     98.29 o 
   0  -3  11      119.81      231.77     83.88 o 
   1  -3  11       42.07      153.80     82.04 o 
   2  -3  11       18.78       51.07     90.53 o 
   3  -3  11        6.79     -103.17    103.17 o 
   4  -3  11        9.80       36.29     92.09 o 
  -8  -2  11       50.10        8.13    113.81 o 
  -7  -2  11       55.92      158.97    106.35 o 
  -6  -2  11       29.40       30.15     96.45 o 
  -5  -2  11      180.98      259.63    114.33 o 
  -4  -2  11       86.83      177.60     98.15 o 
  -3  -2  11      102.88      152.17     86.84 o 
  -2  -2  11       35.47       13.60     84.33 o 
  -1  -2  11       37.46      -10.20     73.46 o 
   0  -2  11       84.30      198.66     74.87 o 
   1  -2  11       71.77      166.95     93.05 o 
   2  -2  11        1.62      -91.50     91.50 o 
   3  -2  11        1.03      -84.25     97.85 o 
   4  -2  11       48.45      -15.37     93.19 o 
   5  -2  11      101.03      242.11    110.64 o 
   6  -2  11       43.31     -115.22    115.22 o 
  -9  -1  11       18.16     -126.82    126.82 o 
  -8  -1  11       81.18       18.77    131.55 o 
  -7  -1  11       37.65       10.64    103.02 o 
  -6  -1  11       20.47       31.41     98.22 o 
  -5  -1  11        0.44      -84.47     97.70 o 
  -4  -1  11       27.37       22.39     89.28 o 
  -3  -1  11      248.29      237.68     62.52 o 
  -2  -1  11      131.26      227.93     83.44 o 
  -1  -1  11        0.94       46.12     81.59 o 
   0  -1  11      119.34      142.64     86.10 o 
   1  -1  11      280.62      294.37     66.37 o 
   2  -1  11      261.99      363.62     63.85 o 
   3  -1  11       39.93       23.21     88.02 o 
   4  -1  11       34.49       46.93     95.86 o 
   5  -1  11      107.00       65.41     99.48 o 
   6  -1  11       67.88       81.74    107.83 o 
  -9   0  11        7.20       77.45    119.73 o 
  -8   0  11       30.21       32.96    109.97 o 
  -7   0  11       64.60      198.46    130.15 o 
  -6   0  11       43.77       67.37     66.58 o 
  -5   0  11        0.18      -18.37     63.48 o 
  -4   0  11       34.06       99.38     55.32 o 
  -3   0  11      215.79      316.79     47.33 o 
  -2   0  11      231.57      263.02     42.66 o 
  -1   0  11       49.69      103.67     59.72 o 
   0   0  11       77.84      140.46     57.32 o 
   1   0  11      319.90      373.44     60.71 o 
   2   0  11      397.90      375.13    100.81 o 
   3   0  11       94.15      168.97     61.63 o 
   4   0  11       18.11       66.53     60.69 o 
   5   0  11       32.49       33.96     65.56 o 
   6   0  11       94.14       86.79     75.21 o 
   7   0  11       47.25       19.03     75.14 o 
   9   0  11        0.11      -30.60    120.24 o 
  -8   1  11        5.02      -35.92    110.34 o 
  -7   1  11      111.65      164.29     89.43 o 
  -6   1  11       97.28      129.85     99.70 o 
  -5   1  11       18.63      -86.77     86.77 o 
  -4   1  11       95.36      140.27     82.11 o 
  -3   1  11      175.90       46.49     84.25 o 
  -2   1  11      926.79     1064.83     75.83 o 
  -1   1  11      185.60      230.88     54.39 o 
   0   1  11       13.62      -36.73     68.44 o 
   1   1  11      169.77      255.12     78.27 o 
   2   1  11      352.32      305.30     57.65 o 
   3   1  11       58.75      105.61     77.01 o 
   4   1  11        0.75      -83.66     83.66 o 
   5   1  11        0.76      -16.11     73.54 o 
   6   1  11       22.65       61.19     84.92 o 
   7   1  11       95.71      -39.02    110.64 o 
   8   1  11        6.60        3.99    112.63 o 
   9   1  11        9.23       82.70    114.55 o 
  -8   2  11        1.83      -41.46    107.61 o 
  -7   2  11       74.37       55.50    106.87 o 
  -6   2  11      137.08       53.58     97.92 o 
  -5   2  11      128.89       63.71     92.09 o 
  -4   2  11      119.42      115.66     78.71 o 
  -3   2  11       16.14       50.33     71.69 o 
  -2   2  11      417.26      352.01     62.45 o 
  -1   2  11      153.47      108.05     81.74 o 
   0   2  11       18.24      -22.25     75.53 o 
   1   2  11       15.60       84.03     58.90 o 
   2   2  11      142.12      207.67     74.94 o 
   3   2  11       77.55      109.08     73.02 o 
   4   2  11       61.03       13.38     85.21 o 
   5   2  11        1.53      -49.22     83.14 o 
   6   2  11       49.11       27.05     94.97 o 
   7   2  11      121.09      150.99    104.35 o 
   8   2  11       71.18      -20.32    109.97 o 
   9   2  11       20.31      110.56    109.23 o 
  -8   3  11        9.55      109.68     90.24 o 
  -7   3  11       63.31       82.85    103.02 o 
  -6   3  11       87.10      100.81     93.19 o 
  -5   3  11       35.13       21.73     89.35 o 
  -4   3  11       67.32      -23.35     86.99 o 
  -3   3  11        0.13       35.40     82.04 o 
  -2   3  11      245.75      163.85     57.42 o 
  -1   3  11      143.19      250.76     70.65 o 
   0   3  11       75.00       50.03     74.57 o 
   1   3  11        2.16        7.39     71.02 o 
   2   3  11      389.07      374.33     57.50 o 
   3   3  11      289.39      363.54     53.88 o 
   4   3  11      182.21       72.43     94.01 o 
   5   3  11       37.36       19.22     88.32 o 
   6   3  11       51.68       96.67     90.24 o 
   7   3  11       94.06       49.44     92.75 o 
   8   3  11       55.94      156.24    113.45 o 
   9   3  11       14.29     -120.02    120.02 o 
  10   3  11        4.28        0.07    126.38 o 
  -7   4  11       57.76     -109.38    109.38 o 
  -6   4  11       98.69        4.66    100.29 o 
  -5   4  11       44.02      126.90     83.22 o 
  -4   4  11       22.72      -52.25     86.03 o 
  -3   4  11        3.41       43.38     67.70 o 
  -2   4  11       89.07      124.68     81.96 o 
  -1   4  11      171.52      226.00     52.62 o 
   0   4  11      145.75      125.27     82.11 o 
   1   4  11        9.32       46.63     72.80 o 
   2   4  11      156.15      205.68     49.30 o 
   3   4  11      500.92      545.35     66.74 o 
   4   4  11      891.17      889.01     78.49 o 
   5   4  11       87.75      117.36     73.98 o 
   6   4  11      118.03        1.92     90.98 o 
   7   4  11       73.05      192.60     91.50 o 
   8   4  11       61.55       82.92     90.76 o 
   9   4  11        6.89       79.97     99.26 o 
  10   4  11        0.15     -114.04    118.03 o 
  -7   5  11        6.73       84.84     92.83 o 
  -6   5  11        0.61        3.77    103.47 o 
  -5   5  11       81.46       13.82     93.86 o 
  -4   5  11      206.64      110.19     86.99 o 
  -3   5  11       17.24      -54.69     75.61 o 
  -2   5  11      390.27      377.73     58.53 o 
  -1   5  11      455.50      297.03     62.82 o 
   0   5  11      339.18      397.98     58.39 o 
   1   5  11       20.71      -60.75     71.98 o 
   2   5  11       83.59      168.87     71.02 o 
   3   5  11      134.35       81.96     89.28 o 
   4   5  11      173.39      204.87     59.27 o 
   5   5  11       28.27       54.47     83.66 o 
   6   5  11       11.62       80.11     85.88 o 
   7   5  11        4.10        3.92     94.16 o 
   8   5  11      200.28      172.05    110.86 o 
   9   5  11       13.58      -39.02    106.79 o 
  10   5  11       10.67      -36.51    107.02 o 
  -7   6  11        0.02       37.25    104.50 o 
  -6   6  11        5.37      -61.49    109.75 o 
  -5   6  11       95.76       53.66    101.03 o 
  -4   6  11       59.20      110.12    100.36 o 
  -3   6  11       16.11      -93.71     93.71 o 
  -2   6  11        0.20      140.05     73.24 o 
  -1   6  11      138.29      208.78     83.88 o 
   0   6  11     1047.52     1019.23     84.18 o 
   1   6  11      164.52       84.62     86.03 o 
   2   6  11       82.68       88.24     70.58 o 
   3   6  11        6.64      -85.88     85.88 o 
   4   6  11       95.50       90.68     79.08 o 
   5   6  11      119.66      224.97     86.91 o 
   6   6  11       11.89       12.19     81.30 o 
   7   6  11        0.09       71.17     86.10 o 
   8   6  11       29.86       23.43    104.95 o 
   9   6  11       21.39      112.48     93.42 o 
  10   6  11       27.03     -123.13    123.13 o 
  -6   7  11       28.50       46.49    107.75 o 
  -5   7  11       57.07      282.69     85.95 o 
  -4   7  11       65.28      182.77     86.54 o 
  -3   7  11      151.77      147.15     58.90 o 
  -2   7  11        0.07       29.49     78.12 o 
  -1   7  11        1.42      -92.31     92.31 o 
   0   7  11       58.58       26.98     82.04 o 
   1   7  11       29.09      -33.33     89.94 o 
   2   7  11        8.68      176.04     71.32 o 
   3   7  11        0.96      -84.70     84.70 o 
   4   7  11      159.13       67.25     90.68 o 
   5   7  11      147.14      109.90    100.14 o 
   6   7  11       55.30       40.28     97.92 o 
   7   7  11       39.28      -29.41     93.12 o 
   8   7  11       75.62      126.23    109.23 o 
   9   7  11       41.27      193.19    104.13 o 
  -5   8  11        2.28      241.52     93.86 o 
  -4   8  11       53.83        5.03     95.41 o 
  -3   8  11      120.12       40.35     97.92 o 
  -2   8  11        3.34      -98.81     99.18 o 
  -1   8  11       30.43       67.33     80.63 o 
   0   8  11       40.22       73.24     85.21 o 
   1   8  11       75.11       86.17     89.35 o 
   2   8  11      173.40      238.12     87.65 o 
   3   8  11        8.83      103.25     74.42 o 
   4   8  11       57.50       47.60     83.88 o 
   5   8  11       49.28       42.42    101.40 o 
   6   8  11       88.26      127.27     96.30 o 
   7   8  11       24.85       89.87    107.46 o 
   9   8  11       56.23      104.50    126.01 o 
  -4   9  11        1.65      -51.51    109.16 o 
  -3   9  11       32.65      166.51    100.88 o 
  -2   9  11       11.00      -84.77    103.47 o 
  -1   9  11       26.65       39.39     91.57 o 
   0   9  11        6.80      -95.26    101.18 o 
   1   9  11      130.29      201.61     92.46 o 
   2   9  11       94.44      140.27     79.82 o 
   3   9  11       98.40       58.24     90.90 o 
   4   9  11       77.09       65.85     93.93 o 
   5   9  11       76.20      138.57     84.77 o 
   6   9  11       73.08      242.34     91.27 o 
   7   9  11        2.30       14.93     92.09 o 
   9   9  11        7.99        2.59    114.78 o 
  -3  10  11        5.43       20.55     94.67 o 
  -2  10  11       21.52     -103.84    103.84 o 
  -1  10  11       14.10      -10.05    103.99 o 
   0  10  11       29.67      252.31     89.80 o 
   1  10  11       82.43      182.69     90.09 o 
   2  10  11       32.71      -29.78     99.48 o 
   3  10  11       26.98      -65.04     91.72 o 
   4  10  11       14.95        6.73     95.04 o 
   5  10  11       57.08      -69.03    102.36 o 
   6  10  11       43.97      151.36     95.41 o 
  -1  11  11        2.26      125.94     97.11 o 
   0  11  11        0.33      -46.71    103.99 o 
   1  11  11        8.96      118.10     97.78 o 
   2  11  11       14.09       77.75     98.29 o 
   3  11  11        6.75      -86.10    103.99 o 
   4  11  11        1.67       54.32     93.42 o 
  -2  -4  12       27.93     -104.87    104.87 o 
  -1  -4  12       52.17       -1.70    108.64 o 
   0  -4  12       43.25      243.89    111.45 o 
  -4  -3  12       74.21       36.44    110.12 o 
  -3  -3  12       23.76      150.77    102.51 o 
  -2  -3  12       24.13      -58.09    106.65 o 
  -1  -3  12       86.79      156.68     97.63 o 
   0  -3  12       58.64      131.40     92.75 o 
   1  -3  12       38.43       39.10    103.17 o 
   2  -3  12        4.99       -4.95    102.36 o 
   3  -3  12        0.75       14.49    109.38 o 
  -5  -2  12       43.22       92.31     92.97 o 
  -4  -2  12       90.55      261.63     99.62 o 
  -3  -2  12       29.70       67.62    105.76 o 
  -2  -2  12        7.98       21.06     90.83 o 
  -1  -2  12       11.85       32.30     93.64 o 
   0  -2  12       26.91       52.62     94.53 o 
   1  -2  12        6.62      -92.23     92.23 o 
   2  -2  12        1.19     -104.87    104.87 o 
   3  -2  12        8.32      166.88     96.59 o 
   4  -2  12       39.03       -6.95    111.82 o 
  -8  -1  12       23.92      254.38     94.60 o 
  -6  -1  12        6.50       57.28     97.48 o 
  -5  -1  12       37.21       63.63     82.77 o 
  -4  -1  12       96.51      154.24     88.69 o 
  -3  -1  12       48.40       74.50     98.29 o 
  -2  -1  12       26.86      105.02     96.67 o 
  -1  -1  12        5.78      -87.87     87.87 o 
   0  -1  12       82.79      134.95     91.13 o 
   1  -1  12      186.69      227.11     67.92 o 
   2  -1  12       66.68      186.91     87.80 o 
   3  -1  12        1.21      -40.94     88.32 o 
   4  -1  12       19.95        4.80     96.82 o 
   5  -1  12       58.33      106.79    102.51 o 
  -8   0  12       37.15       34.29    116.40 o 
  -6   0  12        4.30      -56.49     80.41 o 
  -5   0  12        4.20      -49.47     77.93 o 
  -4   0  12       28.58      102.04    102.69 o 
  -3   0  12       31.64        1.05     65.58 o 
  -2   0  12       38.92       35.39     58.44 o 
  -1   0  12        6.64       13.33     80.19 o 
   0   0  12      197.94      267.91     42.21 o 
   1   0  12      212.72      251.55     45.40 o 
   2   0  12      270.06      300.50     45.72 o 
   3   0  12       91.25      154.68     63.77 o 
   4   0  12       29.16      -43.99     67.03 o 
   5   0  12       84.39        5.62     73.27 o 
   6   0  12       31.50        9.17     92.01 o 
  -7   1  12       21.18       37.99    103.10 o 
  -6   1  12       60.59       31.78     93.19 o 
  -5   1  12       32.66      -43.53     98.81 o 
  -4   1  12       84.99      103.99     91.20 o 
  -3   1  12      237.83      406.85    105.24 o 
  -2   1  12      235.08      323.12     64.15 o 
  -1   1  12        9.80      -12.56     82.11 o 
   0   1  12       81.12       55.13     79.52 o 
   1   1  12       57.03      142.05     84.77 o 
   2   1  12      314.13      290.60     66.66 o 
   3   1  12       48.36       53.80     82.18 o 
   4   1  12       16.49       41.68     86.17 o 
   5   1  12        9.13     -106.05    106.05 o 
   6   1  12       16.40       -3.03     90.39 o 
   7   1  12       59.04      -50.92    116.40 o 
  -7   2  12       24.73      -27.71    102.14 o 
  -6   2  12      121.22      141.68     96.23 o 
  -5   2  12       43.38       30.38     94.75 o 
  -4   2  12       91.17      193.12     91.20 o 
  -3   2  12      196.09      197.11     59.49 o 
  -2   2  12      340.92      362.43     64.67 o 
  -1   2  12       93.38      -90.16     90.16 o 
   0   2  12       95.60      -19.36     81.52 o 
   1   2  12        0.58      -27.12     77.45 o 
   2   2  12      147.66      261.55     55.80 o 
   3   2  12       25.66      -69.18     90.16 o 
   4   2  12       23.28       -2.22     81.15 o 
   5   2  12       18.75       42.72     88.32 o 
   6   2  12        6.89      -98.22     98.22 o 
   7   2  12       82.20      152.98    105.02 o 
   9   2  12       14.09      321.42     78.04 o 
  -7   3  12       16.07      -63.41    105.46 o 
  -6   3  12       54.18       88.47    104.21 o 
  -5   3  12       23.57       50.48     95.41 o 
  -4   3  12       88.40      133.40     83.74 o 
  -3   3  12       78.23      -87.87     96.82 o 
  -2   3  12      162.62      148.92     86.77 o 
  -1   3  12      136.42       51.81     86.25 o 
   0   3  12       44.84       23.13     78.86 o 
   1   3  12        1.64      -69.18     78.86 o 
   2   3  12      220.93      316.69     58.09 o 
   3   3  12       14.97       17.52     75.97 o 
   4   3  12       85.36       40.94     81.00 o 
   5   3  12       38.97      -53.21     93.27 o 
   6   3  12       17.13      -20.62     97.92 o 
   7   3  12      118.85      166.58    109.01 o 
   9   3  12       15.51        3.77    112.71 o 
  -7   4  12       43.41       92.01     99.33 o 
  -6   4  12       57.88      -44.27    100.96 o 
  -5   4  12        0.82      118.32     93.49 o 
  -4   4  12        5.73       43.53     89.87 o 
  -3   4  12        0.09      -86.10     86.10 o 
  -2   4  12      102.41      153.13     90.16 o 
  -1   4  12       59.28      131.11     75.53 o 
   0   4  12       68.66      -51.22     77.90 o 
   1   4  12      101.87      118.10     74.05 o 
   2   4  12      277.01      230.44     60.31 o 
   3   4  12      276.16      333.17     59.94 o 
   4   4  12      244.32      184.10     90.02 o 
   5   4  12       65.24       29.34     84.70 o 
   6   4  12       85.94       17.59    101.69 o 
   7   4  12       73.79       -4.29    107.31 o 
   9   4  12        3.53       43.68     98.89 o 
  -6   5  12       35.42      -51.59    115.22 o 
  -5   5  12       65.85       92.01     94.97 o 
  -4   5  12       41.87       94.67     88.76 o 
  -3   5  12        3.09      -63.93     84.47 o 
  -2   5  12      152.54      -77.53     98.37 o 
  -1   5  12       28.93       32.08     83.88 o 
   0   5  12      149.10       69.03     59.20 o 
   1   5  12       35.77       26.09     76.20 o 
   2   5  12       61.04       76.57     87.43 o 
   3   5  12      181.49      217.73     96.00 o 
   4   5  12      110.66       96.67     89.28 o 
   5   5  12       86.17      105.32     82.55 o 
   6   5  12       34.95      -98.00     98.00 o 
   7   5  12       86.81      136.65     98.22 o 
   8   5  12       70.56       58.02    116.70 o 
   9   5  12       22.01       27.71    106.13 o 
  -6   6  12        5.18       -9.46    100.22 o 
  -5   6  12       49.91      130.74     99.92 o 
  -4   6  12       26.89      -36.44    105.02 o 
  -3   6  12        9.61       51.73     88.76 o 
  -2   6  12      184.38      148.85     88.10 o 
  -1   6  12      399.52      441.29     68.21 o 
   0   6  12      389.80      324.82     66.15 o 
   1   6  12       20.47      107.31     81.67 o 
   2   6  12       52.77      -17.52     81.07 o 
   3   6  12      120.59       76.12     88.24 o 
   4   6  12       21.59       79.37     83.88 o 
   5   6  12       57.58      -76.71    103.10 o 
   6   6  12       12.92     -101.77    101.77 o 
   7   6  12        6.97     -100.14    109.16 o 
   9   6  12       56.99      -70.28    135.03 o 
  -5   7  12       55.65      110.64     97.63 o 
  -4   7  12       41.78      -94.38    105.17 o 
  -3   7  12       31.99       85.80    101.55 o 
  -2   7  12       12.09       25.94     87.95 o 
  -1   7  12        0.74       83.74     85.29 o 
   0   7  12      111.57      166.95     88.02 o 
   1   7  12       42.13      -18.85     83.88 o 
   2   7  12       65.91       48.26     79.08 o 
   3   7  12       94.82       19.95     84.84 o 
   4   7  12       72.20      -54.91     88.83 o 
   5   7  12      119.91      100.22     95.71 o 
   6   7  12        8.53      -20.62     99.11 o 
   7   7  12       22.28       57.65     96.23 o 
   9   7  12       50.40       81.44    118.62 o 
  -4   8  12       39.87     -113.00    113.00 o 
  -3   8  12       31.66       47.82     97.26 o 
  -2   8  12       30.78      217.50     77.16 o 
  -1   8  12       12.92      -58.83     92.53 o 
   0   8  12       38.89        9.98     91.05 o 
   1   8  12       23.09       27.64     92.53 o 
   2   8  12        0.10       28.23     86.10 o 
   3   8  12        7.94      -90.31     90.31 o 
   4   8  12       23.84       81.37     93.05 o 
   5   8  12      146.59       63.63    109.23 o 
   6   8  12       81.41       90.76    106.79 o 
   7   8  12       55.35      -52.84    117.58 o 
   9   8  12       66.86       81.67    113.52 o 
  -3   9  12        9.56       25.42     87.28 o 
  -2   9  12       20.61      -16.55    103.10 o 
  -1   9  12       11.51     -100.96    100.96 o 
   0   9  12       89.54       41.68    105.98 o 
   1   9  12       33.34      -36.14     98.66 o 
   2   9  12       29.20       10.13    102.21 o 
   3   9  12       90.24      156.01     94.75 o 
   4   9  12        9.98      155.94     93.49 o 
   5   9  12       93.16      349.65    102.29 o 
   6   9  12       31.80      263.10     86.99 o 
  -2  10  12        6.49      184.17    103.76 o 
  -1  10  12       11.85        7.17     98.00 o 
   0  10  12       69.38       44.86    105.17 o 
   1  10  12       27.80       98.52     95.93 o 
   2  10  12       32.51      -10.20    111.67 o 
   3  10  12       18.64      103.84     92.97 o 
   4  10  12       21.29      -82.33    107.68 o 
   5  10  12       41.34      145.30    102.65 o 
   1  11  12       46.85      -80.41    113.00 o 
   2  11  12       26.82       -5.10    104.58 o 
   3  11  12        8.52     -120.24    120.24 o 
  -3  -2  13       23.26      107.75    104.35 o 
  -2  -2  13        0.20       44.05     92.75 o 
  -1  -2  13       36.79       79.37     95.56 o 
   0  -2  13        8.01     -107.09    107.09 o 
   1  -2  13       40.32       44.42    108.35 o 
   2  -2  13        9.02       72.21     91.72 o 
  -5  -1  13       30.91      135.91    106.13 o 
  -4  -1  13      121.83       73.39    111.38 o 
  -3  -1  13       19.94      -37.84    109.23 o 
  -2  -1  13        3.72       46.19     99.85 o 
  -1  -1  13       30.18       56.91     86.84 o 
   0  -1  13       13.23      -30.89     93.64 o 
   1  -1  13       39.83      154.46     95.71 o 
   2  -1  13        0.29        7.98     94.45 o 
   3  -1  13       15.26        6.87     97.92 o 
   4  -1  13        8.72       -2.00    109.16 o 
  -5   0  13        3.67      -74.75     74.75 o 
  -4   0  13       62.10      101.50     71.86 o 
  -3   0  13       47.71       62.38     93.38 o 
  -2   0  13       35.56       -2.88     66.94 o 
  -1   0  13       35.00      108.48     94.82 o 
   0   0  13       47.49       11.62     69.82 o 
   1   0  13      152.81      105.31     81.85 o 
   2   0  13      111.05      101.23     83.70 o 
   3   0  13       73.97        1.25     70.72 o 
   4   0  13       11.09        2.20     74.20 o 
   5   0  13       49.86       36.89     79.51 o 
  -6   1  13       16.21        8.57    107.83 o 
  -5   1  13        1.32      123.64     80.19 o 
  -4   1  13       30.88      171.39     91.64 o 
  -3   1  13       75.70      206.94     89.06 o 
  -2   1  13       36.25      154.91     84.33 o 
  -1   1  13       26.85       88.10     94.16 o 
   0   1  13       76.91        8.43     92.46 o 
   1   1  13      147.54      175.30    106.65 o 
   2   1  13       92.31       82.33     96.30 o 
   3   1  13      117.02      -94.89    100.51 o 
   4   1  13       11.79       61.49     83.37 o 
   5   1  13       39.29       86.32    104.95 o 
  -6   2  13       64.75       45.75    103.17 o 
  -5   2  13       29.33       89.35     98.22 o 
  -4   2  13       19.77      -31.34    101.32 o 
  -3   2  13      272.39      262.22     65.92 o 
  -2   2  13      173.47      197.18     90.83 o 
  -1   2  13       78.96      -39.10     92.01 o 
   0   2  13       54.34       55.87     88.02 o 
   1   2  13       48.05      -91.13     91.13 o 
   2   2  13       46.78      -68.36    101.84 o 
   3   2  13       83.25       60.90     97.04 o 
   4   2  13        2.99      -97.04     97.04 o 
   5   2  13       10.99       10.27     82.92 o 
   6   2  13       43.17      207.67     84.33 o 
  -6   3  13       92.55       -1.40    116.11 o 
  -5   3  13       41.10      -24.09    103.62 o 
  -4   3  13       24.59      117.44     89.20 o 
  -3   3  13      137.39      236.28     99.55 o 
  -2   3  13       31.53       87.13     98.66 o 
  -1   3  13      116.90       58.68     84.25 o 
   0   3  13       30.80       -4.66     89.06 o 
   1   3  13       55.63      177.89     70.51 o 
   2   3  13       15.47      176.63     77.38 o 
   3   3  13       44.16       13.08     88.02 o 
   4   3  13        9.22        1.55     88.10 o 
   5   3  13       16.32       66.22     85.43 o 
   6   3  13       85.68      132.22    106.79 o 
  -6   4  13       30.69      -27.86    110.27 o 
  -5   4  13        9.15       22.98     95.93 o 
  -4   4  13        6.78       -4.88     96.74 o 
  -3   4  13       45.56       42.27     87.87 o 
  -2   4  13       24.84      -92.46     92.46 o 
  -1   4  13       81.37       49.22     87.21 o 
   0   4  13       12.58      -55.65     82.18 o 
   1   4  13      123.69       82.11     77.31 o 
   2   4  13       79.66       93.86     95.12 o 
   3   4  13      149.57      133.77     93.12 o 
   4   4  13       30.56      -50.55    104.21 o 
   5   4  13       31.41       90.83     89.43 o 
   6   4  13       50.32      -19.58     99.77 o 
   7   4  13       57.33      163.70    111.82 o 
  -5   5  13       30.94       19.95    100.07 o 
  -4   5  13        0.91       24.68     89.87 o 
  -3   5  13       27.10      218.54     80.78 o 
  -2   5  13       17.04       35.99     92.31 o 
  -1   5  13       52.43       36.21     81.22 o 
   0   5  13        1.56      -94.67     94.67 o 
   1   5  13       99.08       54.17     88.61 o 
   2   5  13       46.40      -47.30     87.80 o 
   3   5  13      295.76      180.85     62.89 o 
   4   5  13      155.74      176.34    100.59 o 
   5   5  13       37.25       99.48     87.65 o 
   6   5  13       58.11      108.72    104.06 o 
   7   5  13       58.69       70.36    112.41 o 
  -5   6  13       29.20      136.80    107.61 o 
  -4   6  13       30.56       92.31    101.55 o 
  -3   6  13       96.48       77.38     93.71 o 
  -2   6  13      164.05      221.79     96.52 o 
  -1   6  13      222.39      241.89     94.38 o 
   0   6  13       11.89       54.25     84.47 o 
   1   6  13       75.65      119.65     97.78 o 
   2   6  13       16.48       91.57     88.17 o 
   3   6  13      101.41      217.80     94.89 o 
   4   6  13       42.54      202.80     92.38 o 
   5   6  13        2.64      -31.41    101.77 o 
   6   6  13        0.47       67.48     83.00 o 
  -4   7  13       16.40       38.36     90.39 o 
  -3   7  13        0.50      -62.52     96.52 o 
  -2   7  13        3.08       40.80     86.17 o 
  -1   7  13      225.17      247.81    106.65 o 
   0   7  13      127.81      204.57     96.82 o 
   1   7  13      179.63       60.09     96.30 o 
   2   7  13        8.76       22.62     93.93 o 
   3   7  13       75.64      -42.57     97.33 o 
   4   7  13       66.90      -82.18    101.32 o 
   5   7  13       33.47       88.76     96.89 o 
   6   7  13        8.05      -19.22    100.59 o 
  -4   8  13       21.80      -62.67    112.41 o 
  -3   8  13        5.04        0.89    104.35 o 
  -2   8  13       20.41       86.10    106.72 o 
  -1   8  13        7.81        5.62    102.14 o 
   0   8  13        0.54      -53.80    101.62 o 
   1   8  13       38.53       12.64     92.31 o 
   2   8  13        7.15       -3.03     94.08 o 
   3   8  13       45.22       50.11     93.86 o 
   4   8  13       61.01      200.36     90.09 o 
   5   8  13      106.61       22.84    112.19 o 
   6   8  13       38.92      -35.84    110.05 o 
  -2   9  13       12.75      -18.11    107.90 o 
  -1   9  13       15.64      -87.50     97.48 o 
   0   9  13       29.11       64.08     83.37 o 
   1   9  13       29.38      -57.42    105.39 o 
   2   9  13       14.14      113.00     87.36 o 
   3   9  13       11.92       33.55    100.66 o 
   4   9  13        4.04      -41.02     98.52 o 
   5   9  13       45.18       83.29     98.15 o 
   0  10  13       22.64      139.16     99.77 o 
   1  10  13       23.25        5.25    109.16 o 
   2  10  13       38.04       -7.02    112.93 o 
   3  10  13       28.18      -11.75    103.32 o 
  -2  -1  14        1.28      -34.66    101.18 o 
  -1  -1  14        0.65      120.69     83.66 o 
   0  -1  14       19.54       63.34    101.32 o 
   1  -1  14        5.29       35.77    112.56 o 
  -3   0  14       48.34       55.82     68.67 o 
  -2   0  14       13.52      130.08     71.67 o 
  -1   0  14        2.74      -14.97    121.57 o 
   0   0  14       53.38       11.71     83.81 o 
   1   0  14       87.96       60.62     72.95 o 
   2   0  14       13.00       10.72     68.39 o 
   3   0  14        0.07       66.79     72.93 o 
  -4   1  14       13.21       90.02    106.35 o 
  -3   1  14       38.49      137.24     99.85 o 
  -2   1  14       43.72      -12.93     99.55 o 
  -1   1  14       17.70        2.88     98.22 o 
   0   1  14       46.45      172.72     83.44 o 
   1   1  14      177.13      -12.79    119.28 o 
   2   1  14      113.83       36.07    111.30 o 
   3   1  14       17.47       62.75     97.56 o 
   4   1  14       21.78       22.10    102.43 o 
  -4   2  14       31.89      116.99    100.73 o 
  -3   2  14      110.34      213.74    109.97 o 
  -2   2  14       92.82     -119.73    119.73 o 
  -1   2  14       19.31     -111.52    111.52 o 
   0   2  14        8.38      105.02     94.53 o 
   1   2  14      144.85      131.55     64.74 o 
   2   2  14       87.65      102.65    100.59 o 
   3   2  14       26.62      -53.29    101.99 o 
   4   2  14        4.64       -1.77     90.83 o 
   5   2  14        2.39      173.90     93.12 o 
  -5   3  14       35.40       43.09    107.24 o 
  -4   3  14        8.23        8.50    104.28 o 
  -3   3  14       66.25       81.89     96.08 o 
  -2   3  14      165.89      388.74     98.44 o 
  -1   3  14       61.01       77.53     92.46 o 
   0   3  14        1.39       49.15     90.61 o 
   1   3  14       42.46       75.31    100.81 o 
   2   3  14       46.43       77.23     93.56 o 
   3   3  14       65.50      108.57    103.25 o 
   4   3  14        0.32     -101.47    101.47 o 
   5   3  14        4.87      -81.81    114.55 o 
  -4   4  14        4.39       -5.99     95.26 o 
  -3   4  14       49.33        6.36    103.25 o 
  -2   4  14       49.68      150.25     95.26 o 
  -1   4  14       51.11       73.76     88.10 o 
   0   4  14        4.51      101.77     86.32 o 
   1   4  14       20.71       13.23     90.68 o 
   2   4  14       49.37      110.27     79.60 o 
   3   4  14       77.16       16.33     98.52 o 
   4   4  14       11.89      -95.19     98.59 o 
   5   4  14       11.33       52.18     93.93 o 
  -4   5  14        1.13      -17.07     98.66 o 
  -3   5  14       13.97      144.93     95.71 o 
  -2   5  14       11.32      -94.23     94.23 o 
  -1   5  14       82.70       35.03     98.96 o 
   0   5  14       10.72        4.80     85.07 o 
   1   5  14       13.57       44.27     88.47 o 
   2   5  14      117.01        1.92    102.80 o 
   3   5  14      225.21      237.61    111.30 o 
   4   5  14       67.15      -89.57    113.81 o 
   5   5  14       41.45      -51.07    100.88 o 
  -4   6  14       10.31       77.97     95.49 o 
  -3   6  14       27.00      -24.68    112.19 o 
  -2   6  14       15.48       66.52    103.25 o 
  -1   6  14      118.03      317.65     98.15 o 
   0   6  14       12.98        3.92     94.67 o 
   1   6  14       11.33      -92.38     92.38 o 
   2   6  14       17.17       77.97     86.17 o 
   3   6  14       42.34       44.42     93.19 o 
   4   6  14       99.03      123.79    109.31 o 
   5   6  14       34.78      -96.45    112.78 o 
  -3   7  14        6.18       40.72     90.02 o 
  -2   7  14       38.92      173.23     94.38 o 
  -1   7  14      319.08      346.25    104.28 o 
   0   7  14       92.42      157.79     99.62 o 
   1   7  14       48.95        4.73    103.10 o 
   2   7  14        2.03       12.42     88.17 o 
   3   7  14       29.08      -50.85     91.86 o 
   4   7  14       55.83      115.29     99.26 o 
   5   7  14        1.46       35.62    104.87 o 
  -2   8  14        4.50      -48.78     98.96 o 
  -1   8  14        1.03      -95.34    105.02 o 
   0   8  14       42.98      138.79    105.17 o 
   1   8  14       64.24      -60.97     94.97 o 
   2   8  14       12.02      119.36     84.47 o 
   3   8  14       36.85       83.81     91.79 o 
   4   8  14       48.21      -37.32    103.47 o 
  -1   9  14        2.65       57.28     93.42 o 
   0   9  14        7.88       62.75    110.27 o 
   1   9  14       14.68      111.23     93.12 o 
   2   9  14        0.99       50.92     88.24 o 
   3   9  14        0.10      -79.01    103.99 o 
  -1   1  15       18.03      -46.93    105.32 o 
   0   1  15       37.91      154.98    101.25 o 
   1   1  15       84.15       22.32    110.49 o 
  -2   2  15       12.85      131.11    114.70 o 
  -1   2  15        9.78       -8.43    105.83 o 
   0   2  15       16.46       13.60     92.23 o 
   1   2  15       78.22      110.19    107.83 o 
   2   2  15       97.93      165.84    105.09 o 
  -3   3  15       61.86      -54.32    112.04 o 
  -2   3  15      105.41       48.41    105.83 o 
  -1   3  15       24.59      -77.38    103.17 o 
   0   3  15        4.06        1.85    109.23 o 
   1   3  15       12.63      -47.96     97.33 o 
   2   3  15       64.06       81.96    103.69 o 
   3   3  15       11.09       -7.24     98.59 o 
  -3   4  15       20.49       48.48    108.94 o 
  -2   4  15       85.63       29.19    114.92 o 
  -1   4  15       29.41     -114.33    114.33 o 
   0   4  15       20.91       16.78    102.58 o 
   1   4  15        4.69      -80.63     99.11 o 
   2   4  15       31.83       52.40     99.33 o 
   3   4  15       10.10       36.07     94.23 o 
   4   4  15       10.12      181.14    103.47 o 
  -3   5  15       11.07       73.09     94.08 o 
  -2   5  15       32.71       64.74     97.78 o 
  -1   5  15       19.62       68.66     90.90 o 
   0   5  15       65.66      200.14     90.53 o 
   1   5  15        7.45      -66.00    107.75 o 
   2   5  15       99.95       -7.02    103.32 o 
   3   5  15       42.06      102.36     91.86 o 
   4   5  15       21.65      -83.00    115.44 o 
  -2   6  15        7.18      -35.47    102.43 o 
  -1   6  15        9.69      -14.63    111.23 o 
   0   6  15       34.25      -18.85    107.38 o 
   1   6  15        0.24      125.20     97.70 o 
   2   6  15       86.65       79.30    105.46 o 
   3   6  15       78.91      127.71    115.59 o 
  -1   7  15       30.87     -125.79    125.79 o 
   0   7  15       46.57      160.15    108.35 o 
   1   7  15        0.07       80.56     98.37 o 
   2   7  15       35.63      -28.31    110.27 o 
   3   7  15        9.09      241.97     97.78 o 
   1   8  15       11.87        4.14     96.30 o 
                                                 
